# Supplementary material for: A new face of phenalenyl-based radicals in the transition metal-free C–H arylation of heteroarenes at room temperature: trapping the radical initiator via C–C σ-bond formation
Source: Chem Sci. 2017 Sep 12;8(11):7798–806. doi: 10.1039/c7sc02661g (PMC5674448; doi:10.1039/c7sc02661g)
Supplement: Supplementary file 2 [file SC-008-C7SC02661G-s002.cif]

# Electronic Supplementary Material (ESI) for Chemical Science.
# This journal is © The Royal Society of Chemistry 2017

####################################################################### 
# 
# This file contains crystal structure data downloaded from the 
# Cambridge Structural Database (CSD) hosted by the Cambridge 
# Crystallographic Data Centre (CCDC).
# 
# Full information about CCDC data access policies and citation 
# guidelines are available at http://www.ccdc.cam.ac.uk/access/V1 
# 
# Audit and citation data items may have been added by the CCDC. 
# Please retain this information to preserve the provenance of 
# this file and to allow appropriate attribution of the data. 
# 
#######################################################################

data_jm_k1_a
_database_code_depnum_ccdc_archive 'CCDC 1520738'
_audit_update_record             
;
2016-12-05 deposited with the CCDC.
2017-09-12 downloaded from the CCDC.
;
_audit_creation_date             2016-12-04
_audit_creation_method           
;
Olex2 1.2
(compiled 2016.11.30 svn.r3356 for OlexSys, GUI svn.r5269)
;
_chemical_name_common            ?
_chemical_name_systematic        
;
 ? 
;
_chemical_formula_moiety         'C28 H37 K N2 O7, C2 H3 N'
_chemical_formula_sum            'C30 H40 K N3 O7'
_chemical_formula_weight         593.75
_chemical_melting_point          ?
_chemical_oxdiff_formula         'C H N O K'
loop_
_atom_type_symbol
_atom_type_description
_atom_type_scat_dispersion_real
_atom_type_scat_dispersion_imag
_atom_type_scat_source
C C 0.0033 0.0016 'International Tables Vol C Tables 4.2.6.8 and 6.1.1.4'
H H 0.0000 0.0000 'International Tables Vol C Tables 4.2.6.8 and 6.1.1.4'
K K 0.2009 0.2494 'International Tables Vol C Tables 4.2.6.8 and 6.1.1.4'
N N 0.0061 0.0033 'International Tables Vol C Tables 4.2.6.8 and 6.1.1.4'
O O 0.0106 0.0060 'International Tables Vol C Tables 4.2.6.8 and 6.1.1.4'

_space_group_crystal_system      triclinic
_space_group_IT_number           2
_space_group_name_H-M_alt        'P -1'
_space_group_name_Hall           '-P 1'
loop_
_space_group_symop_id
_space_group_symop_operation_xyz
1 'x, y, z'
2 '-x, -y, -z'

_cell_length_a                   12.0598(7)
_cell_length_b                   16.2046(10)
_cell_length_c                   17.0517(10)
_cell_angle_alpha                71.592(5)
_cell_angle_beta                 86.228(5)
_cell_angle_gamma                78.678(5)
_cell_volume                     3100.3(3)
_cell_formula_units_Z            4
_cell_measurement_reflns_used    2721
_cell_measurement_temperature    100.00(10)
_cell_measurement_theta_max      26.2130
_cell_measurement_theta_min      1.6890
_exptl_absorpt_coefficient_mu    0.220
_exptl_absorpt_correction_T_max  1.00000
_exptl_absorpt_correction_T_min  0.83770
_exptl_absorpt_correction_type   multi-scan
_exptl_absorpt_process_details   
;
CrysAlisPro, Agilent Technologies,
Version 1.171.37.33c (release 11-04-2014 CrysAlis171 .NET)
(compiled Apr 11 2014,15:12:41)
Empirical absorption correction using spherical harmonics,
 implemented in SCALE3 ABSPACK scaling algorithm.
;
_exptl_crystal_colour            'clear dark red'
_exptl_crystal_colour_lustre     clear
_exptl_crystal_colour_modifier   dark
_exptl_crystal_colour_primary    red
_exptl_crystal_density_diffrn    1.272
_exptl_crystal_density_meas      ?
_exptl_crystal_density_method    'not measured'
_exptl_crystal_description       block
_exptl_crystal_F_000             1264
_exptl_crystal_size_max          0.62
_exptl_crystal_size_mid          0.54
_exptl_crystal_size_min          0.31
_exptl_special_details           
;
 ? 
;
_diffrn_reflns_av_R_equivalents  0.0357
_diffrn_reflns_av_unetI/netI     0.0895
_diffrn_reflns_limit_h_max       13
_diffrn_reflns_limit_h_min       -14
_diffrn_reflns_limit_k_max       19
_diffrn_reflns_limit_k_min       -18
_diffrn_reflns_limit_l_max       17
_diffrn_reflns_limit_l_min       -20
_diffrn_reflns_number            15934
_diffrn_reflns_theta_full        25.03
_diffrn_reflns_theta_max         25.03
_diffrn_reflns_theta_min         1.72
_diffrn_ambient_environment      N~2~
_diffrn_ambient_temperature      100.00(10)
_diffrn_detector                 'CCD plate'
_diffrn_detector_area_resol_mean 7.9580
_diffrn_detector_type            Eos
_diffrn_measured_fraction_theta_full 0.9507
_diffrn_measured_fraction_theta_max 0.9510
_diffrn_measurement_details      
;
#__ type_ start__ end____ width___ exp.time_
  1 omega  -20.00   30.00   1.0000   70.0000
omega____ theta____ kappa____ phi______ frames
    -      -25.7617  -99.0000  -90.0000 50

#__ type_ start__ end____ width___ exp.time_
  2 omega  -50.00   66.00   1.0000   70.0000
omega____ theta____ kappa____ phi______ frames
    -       27.1679  -57.0000   90.0000 116

#__ type_ start__ end____ width___ exp.time_
  3 omega  -50.00   66.00   1.0000   70.0000
omega____ theta____ kappa____ phi______ frames
    -       27.1679  -57.0000  -30.0000 116

#__ type_ start__ end____ width___ exp.time_
  4 omega  -48.00   77.00   1.0000   70.0000
omega____ theta____ kappa____ phi______ frames
    -       27.1679  -38.0000 -180.0000 125
;
_diffrn_measurement_device       'four-circle diffractometer'
_diffrn_measurement_device_type  'SuperNova, Dual, Cu at zero, Eos'
_diffrn_measurement_method       '\w scans'
_diffrn_orient_matrix_UB_11      0.0289988000
_diffrn_orient_matrix_UB_12      0.0349506000
_diffrn_orient_matrix_UB_13      -0.0207345000
_diffrn_orient_matrix_UB_21      0.0213131000
_diffrn_orient_matrix_UB_22      -0.0221727000
_diffrn_orient_matrix_UB_23      -0.0292072000
_diffrn_orient_matrix_UB_31      -0.0479874000
_diffrn_orient_matrix_UB_32      0.0221533000
_diffrn_orient_matrix_UB_33      -0.0252789000
_diffrn_radiation_monochromator  mirror
_diffrn_radiation_probe          x-ray
_diffrn_radiation_type           'Mo K\a'
_diffrn_radiation_wavelength     0.71073
_diffrn_source                   'SuperNova (Mo) X-ray Source'
_diffrn_standards_decay_%        ?
_diffrn_standards_interval_count ?
_diffrn_standards_interval_time  ?
_diffrn_standards_number         ?
_reflns_number_gt                6447
_reflns_number_total             10826
_reflns_odcompleteness_completeness 95.07
_reflns_odcompleteness_iscentric 1
_reflns_odcompleteness_theta     26.32
_reflns_threshold_expression     >2sigma(I)
_computing_cell_refinement       
;
CrysAlisPro, Agilent Technologies,
Version 1.171.37.33c (release 11-04-2014 CrysAlis171 .NET)
(compiled Apr 11 2014,15:12:41)
;
_computing_data_collection       
;
CrysAlisPro, Agilent Technologies,
Version 1.171.37.33c (release 11-04-2014 CrysAlis171 .NET)
(compiled Apr 11 2014,15:12:41)
;
_computing_data_reduction        
;
CrysAlisPro, Agilent Technologies,
Version 1.171.37.33c (release 11-04-2014 CrysAlis171 .NET)
(compiled Apr 11 2014,15:12:41)
;
_computing_molecular_graphics    'Olex2 (Dolomanov et al., 2009)'
_computing_publication_material  'Olex2 (Dolomanov et al., 2009)'
_computing_structure_refinement  'ShelXL (Sheldrick, 2015)'
_computing_structure_solution    'ShelXT (Sheldrick, 2015)'
_refine_diff_density_max         0.878
_refine_diff_density_min         -0.455
_refine_diff_density_rms         0.074
_refine_ls_extinction_coef       ?
_refine_ls_extinction_method     none
_refine_ls_goodness_of_fit_ref   1.030
_refine_ls_hydrogen_treatment    constr
_refine_ls_matrix_type           full
_refine_ls_number_parameters     743
_refine_ls_number_reflns         10826
_refine_ls_number_restraints     0
_refine_ls_R_factor_all          0.1451
_refine_ls_R_factor_gt           0.0847
_refine_ls_restrained_S_all      1.030
_refine_ls_shift/su_max          0.001
_refine_ls_shift/su_mean         0.000
_refine_ls_structure_factor_coef Fsqd
_refine_ls_weighting_details     
'calc w=1/[\s^2^(Fo^2^)+(0.0762P)^2^+5.9417P] where P=(Fo^2^+2Fc^2^)/3'
_refine_ls_weighting_scheme      calc
_refine_ls_wR_factor_gt          0.1832
_refine_ls_wR_factor_ref         0.2190
_refine_special_details          
;
 Refinement of F^2^ against ALL reflections.  The weighted R-factor wR and 
 goodness of fit S are based on F^2^, conventional R-factors R are based 
 on F, with F set to zero for negative F^2^. The threshold expression of 
 F^2^ > 2sigma(F^2^) is used only for calculating R-factors(gt) etc. and is 
 not relevant to the choice of reflections for refinement.  R-factors based 
 on F^2^ are statistically about twice as large as those based on F, and R- 
 factors based on ALL data will be even larger. 
;
_olex2_refinement_description    
;
1. Fixed Uiso
 At 1.2 times of:
  All C(H) groups, All C(H,H) groups, All N(H) groups
 At 1.5 times of:
  All C(H,H,H) groups
2.a Ternary CH refined with riding coordinates:
 C7(H7), C33(H33)
2.b Secondary CH2 refined with riding coordinates:
 C43(H43A,H43B), C24(H24A,H24B), C21(H21A,H21B), C13(H13A,H13B), C23(H23A,
 H23B), C19(H19A,H19B), C20(H20A,H20B), C42(H42A,H42B), C14(H14A,H14B),
 C40(H40A,H40B), C49(H49A,H49B), C16(H16A,H16B), C22(H22A,H22B), C15(H15A,H15B),
  C45(H45A,H45B), C41(H41A,H41B), C17(H17A,H17B), C48(H48A,H48B), C38(H38A,
 H38B), C44(H44A,H44B), C46(H46A,H46B), C47(H47A,H47B), C18(H18A,H18B),
 C39(H39A,H39B), C36(H36A,H36B), C10(H10A,H10B)
2.c Aromatic/amide H refined with riding coordinates:
 N1(H1), N4(H4A), C2(H2), C3(H3), C34(H34), C8(H8), C29(H29), C6(H6), C4(H4),
 C28(H28), C32(H32), C5(H5), C30(H30), C31(H31)
2.d Idealised Me refined as rotating group:
 C26(H26A,H26B,H26C), C51(H51A,H51B,H51C), C12(H12A,H12B,H12C), C50(H50A,H50B,
 H50C)
;
_atom_sites_solution_hydrogens   geom
_atom_sites_solution_primary     dual
_atom_sites_solution_secondary   difmap
loop_
_atom_site_label
_atom_site_type_symbol
_atom_site_fract_x
_atom_site_fract_y
_atom_site_fract_z
_atom_site_U_iso_or_equiv
_atom_site_adp_type
_atom_site_occupancy
_atom_site_calc_flag
_atom_site_disorder_assembly
_atom_site_disorder_group
_atom_site_refinement_flags_posn
K1 K 0.18892(8) 0.60953(6) 0.12524(6) 0.0221(3) Uani 1 d . . .
K2 K 0.32943(9) 0.87536(7) 0.38977(7) 0.0259(3) Uani 1 d . . .
O12 O 0.4453(3) 0.70643(19) 0.38016(19) 0.0257(8) Uani 1 d . . .
O3 O 0.2091(3) 0.4341(2) 0.12324(19) 0.0264(8) Uani 1 d . . .
O6 O 0.0770(3) 0.7796(2) 0.13459(19) 0.0260(8) Uani 1 d . . .
O7 O 0.1550(3) 0.63915(19) 0.27667(18) 0.0233(7) Uani 1 d . . .
O2 O 0.1870(3) 0.46622(19) 0.27602(19) 0.0249(8) Uani 1 d . . .
O4 O 0.1312(3) 0.57928(19) -0.01806(19) 0.0271(8) Uani 1 d . . .
O11 O 0.3957(3) 0.7349(2) 0.5346(2) 0.0287(8) Uani 1 d . . .
O13 O 0.3642(3) 0.8460(2) 0.23716(19) 0.0259(8) Uani 1 d . . .
O9 O 0.2980(3) 1.0523(2) 0.3921(2) 0.0303(8) Uani 1 d . . .
O5 O 0.1285(3) 0.7529(2) -0.0196(2) 0.0286(8) Uani 1 d . . .
O10 O 0.3725(3) 0.9098(2) 0.5349(2) 0.0301(8) Uani 1 d . . .
O14 O 0.3371(3) 1.0174(2) 0.2409(2) 0.0347(9) Uani 1 d . . .
O1 O 0.3988(3) 0.6161(3) 0.1127(2) 0.0413(10) Uani 1 d . . .
O8 O 0.1229(3) 0.8533(3) 0.4078(2) 0.0519(11) Uani 1 d . . .
N5 N -0.2954(4) 0.5301(3) 0.4515(3) 0.0431(12) Uani 1 d . . .
N1 N 0.4589(4) 0.7652(3) 0.0188(3) 0.0465(13) Uani 1 d . . .
H1 H 0.4091 0.7319 0.0352 0.056 Uiso 1 calc . . R
N4 N 0.0319(4) 0.7173(3) 0.4936(3) 0.0469(13) Uani 1 d . . .
H4A H 0.0868 0.7459 0.4850 0.056 Uiso 1 calc . . R
C9B C 0.6940(4) 0.6184(3) 0.1528(3) 0.0259(11) Uani 1 d . . .
C9A C 0.5837(4) 0.6497(3) 0.1164(3) 0.0235(11) Uani 1 d . . .
C2 C 0.5329(4) 0.5113(3) 0.2038(3) 0.0289(12) Uani 1 d . . .
H2 H 0.4791 0.4752 0.2220 0.035 Uiso 1 calc . . R
C35A C -0.0668(4) 0.8419(3) 0.3870(3) 0.0225(11) Uani 1 d . . .
C43 C 0.4331(4) 0.7655(3) 0.2323(3) 0.0282(11) Uani 1 d . . .
H43A H 0.5123 0.7704 0.2294 0.034 Uiso 1 calc . . R
H43B H 0.4147 0.7534 0.1829 0.034 Uiso 1 calc . . R
C24 C 0.2326(4) 0.4889(3) 0.3397(3) 0.0274(11) Uani 1 d . . .
H24A H 0.3076 0.5021 0.3243 0.033 Uiso 1 calc . . R
H24B H 0.2383 0.4400 0.3907 0.033 Uiso 1 calc . . R
C1 C 0.5006(4) 0.5951(3) 0.1422(3) 0.0257(11) Uani 1 d . . .
C21 C 0.1021(4) 0.7934(3) 0.2095(3) 0.0267(11) Uani 1 d . . .
H21A H 0.0551 0.8476 0.2141 0.032 Uiso 1 calc . . R
H21B H 0.1806 0.7994 0.2091 0.032 Uiso 1 calc . . R
C13 C 0.2425(4) 0.3838(3) 0.2674(3) 0.0296(12) Uani 1 d . . .
H13A H 0.2356 0.3365 0.3182 0.035 Uiso 1 calc . . R
H13B H 0.3222 0.3845 0.2559 0.035 Uiso 1 calc . . R
C23 C 0.1553(4) 0.5682(3) 0.3513(3) 0.0284(12) Uani 1 d . . .
H23A H 0.0794 0.5559 0.3642 0.034 Uiso 1 calc . . R
H23B H 0.1813 0.5835 0.3966 0.034 Uiso 1 calc . . R
N3 N 0.4953(5) 0.2627(4) 0.2017(3) 0.0584(15) Uani 1 d . . .
C19 C 0.0712(4) 0.8363(3) -0.0122(3) 0.0309(12) Uani 1 d . . .
H19A H -0.0099 0.8387 -0.0106 0.037 Uiso 1 calc . . R
H19B H 0.0886 0.8839 -0.0596 0.037 Uiso 1 calc . . R
C20 C 0.1084(4) 0.8469(3) 0.0650(3) 0.0294(12) Uani 1 d . . .
H20A H 0.1898 0.8428 0.0639 0.035 Uiso 1 calc . . R
H20B H 0.0733 0.9047 0.0690 0.035 Uiso 1 calc . . R
C27 C 0.0261(4) 0.8860(4) 0.3705(3) 0.0324(12) Uani 1 d . . .
C42 C 0.4123(4) 0.6923(3) 0.3070(3) 0.0306(12) Uani 1 d . . .
H42A H 0.3327 0.6889 0.3104 0.037 Uiso 1 calc . . R
H42B H 0.4550 0.6365 0.3026 0.037 Uiso 1 calc . . R
C3A C 0.7218(4) 0.5332(3) 0.2118(3) 0.0311(12) Uani 1 d . . .
C14 C 0.1890(4) 0.3687(3) 0.1980(3) 0.0318(12) Uani 1 d . . .
H14A H 0.2208 0.3102 0.1943 0.038 Uiso 1 calc . . R
H14B H 0.1083 0.3722 0.2077 0.038 Uiso 1 calc . . R
C40 C 0.4580(4) 0.6542(3) 0.5264(3) 0.0309(12) Uani 1 d . . .
H40A H 0.4474 0.6056 0.5751 0.037 Uiso 1 calc . . R
H40B H 0.5380 0.6566 0.5209 0.037 Uiso 1 calc . . R
N2 N 0.7858(5) 0.9807(3) 0.0229(3) 0.0574(15) Uani 1 d . . .
C35B C -0.1680(4) 0.8821(3) 0.3412(3) 0.0301(12) Uani 1 d . . .
C49 C 0.3082(4) 0.9924(3) 0.5389(3) 0.0320(12) Uani 1 d . . .
H49A H 0.3270 1.0033 0.5888 0.038 Uiso 1 calc . . R
H49B H 0.2281 0.9909 0.5404 0.038 Uiso 1 calc . . R
C16 C 0.1797(5) 0.4937(3) -0.0229(3) 0.0331(13) Uani 1 d . . .
H16A H 0.2608 0.4890 -0.0309 0.040 Uiso 1 calc . . R
H16B H 0.1484 0.4844 -0.0697 0.040 Uiso 1 calc . . R
C25 C 0.4921(5) 0.3215(4) 0.1442(3) 0.0385(13) Uani 1 d . . .
C22 C 0.0811(4) 0.7174(3) 0.2813(3) 0.0300(12) Uani 1 d . . .
H22A H 0.0940 0.7285 0.3324 0.036 Uiso 1 calc . . R
H22B H 0.0031 0.7103 0.2810 0.036 Uiso 1 calc . . R
C15 C 0.1553(4) 0.4250(3) 0.0550(3) 0.0339(13) Uani 1 d . . .
H15A H 0.0742 0.4317 0.0644 0.041 Uiso 1 calc . . R
H15B H 0.1828 0.3665 0.0499 0.041 Uiso 1 calc . . R
C45 C 0.2979(5) 0.9991(3) 0.1722(3) 0.0352(13) Uani 1 d . . .
H45A H 0.3013 1.0481 0.1222 0.042 Uiso 1 calc . . R
H45B H 0.2202 0.9905 0.1813 0.042 Uiso 1 calc . . R
C9 C 0.5646(5) 0.7368(3) 0.0542(3) 0.0356(13) Uani 1 d . . .
C41 C 0.4176(4) 0.6400(3) 0.4516(3) 0.0323(12) Uani 1 d . . .
H41A H 0.4531 0.5820 0.4486 0.039 Uiso 1 calc . . R
H41B H 0.3364 0.6430 0.4549 0.039 Uiso 1 calc . . R
C3 C 0.6363(5) 0.4821(3) 0.2366(3) 0.0349(13) Uani 1 d . . .
H3 H 0.6522 0.4270 0.2765 0.042 Uiso 1 calc . . R
C17 C 0.1514(5) 0.6470(3) -0.0918(3) 0.0330(12) Uani 1 d . . .
H17A H 0.1271 0.6350 -0.1395 0.040 Uiso 1 calc . . R
H17B H 0.2316 0.6485 -0.0976 0.040 Uiso 1 calc . . R
C48 C 0.3344(5) 1.0638(3) 0.4655(3) 0.0360(13) Uani 1 d . . .
H48A H 0.2965 1.1207 0.4701 0.043 Uiso 1 calc . . R
H48B H 0.4152 1.0630 0.4625 0.043 Uiso 1 calc . . R
C35 C -0.0658(5) 0.7549(3) 0.4502(3) 0.0344(13) Uani 1 d . . .
C37 C -0.2807(4) 0.5956(4) 0.4067(3) 0.0353(13) Uani 1 d . . .
C38 C 0.3580(4) 0.8394(3) 0.6082(3) 0.0320(12) Uani 1 d . . .
H38A H 0.2797 0.8320 0.6137 0.038 Uiso 1 calc . . R
H38B H 0.3782 0.8527 0.6564 0.038 Uiso 1 calc . . R
C44 C 0.3726(5) 0.9166(3) 0.1637(3) 0.0330(12) Uani 1 d . . .
H44A H 0.3490 0.9029 0.1167 0.040 Uiso 1 calc . . R
H44B H 0.4503 0.9253 0.1548 0.040 Uiso 1 calc . . R
C46 C 0.2861(5) 1.1026(3) 0.2460(3) 0.0411(14) Uani 1 d . . .
H46A H 0.2047 1.1074 0.2507 0.049 Uiso 1 calc . . R
H46B H 0.3030 1.1481 0.1965 0.049 Uiso 1 calc . . R
C47 C 0.3315(5) 1.1149(3) 0.3199(3) 0.0401(14) Uani 1 d . . .
H47A H 0.4133 1.1066 0.3167 0.048 Uiso 1 calc . . R
H47B H 0.3024 1.1744 0.3219 0.048 Uiso 1 calc . . R
C11 C 0.7802(5) 0.9149(3) 0.0705(4) 0.0412(14) Uani 1 d . . .
C18 C 0.0867(5) 0.7342(3) -0.0867(3) 0.0357(13) Uani 1 d . . .
H18A H 0.0956 0.7806 -0.1378 0.043 Uiso 1 calc . . R
H18B H 0.0069 0.7318 -0.0786 0.043 Uiso 1 calc . . R
C34 C -0.1620(5) 0.7162(3) 0.4631(3) 0.0451(16) Uani 1 d . . .
H34 H -0.1640 0.6666 0.5089 0.054 Uiso 1 calc . . R
C6A C 0.7817(4) 0.6687(3) 0.1303(4) 0.0362(13) Uani 1 d . . .
C29A C -0.1758(5) 0.9684(4) 0.2801(3) 0.0444(16) Uani 1 d . . .
C8 C 0.6490(5) 0.7865(4) 0.0314(4) 0.0451(15) Uani 1 d . . .
H8 H 0.6357 0.8386 -0.0127 0.054 Uiso 1 calc . . R
C39 C 0.4333(4) 0.7563(3) 0.6015(3) 0.0322(12) Uani 1 d . . .
H39A H 0.5109 0.7652 0.5922 0.039 Uiso 1 calc . . R
H39B H 0.4301 0.7083 0.6524 0.039 Uiso 1 calc . . R
C26 C 0.4849(5) 0.3986(4) 0.0711(3) 0.0415(14) Uani 1 d . . .
H26A H 0.4318 0.3955 0.0330 0.062 Uiso 1 calc . . GR
H26B H 0.5580 0.4000 0.0452 0.062 Uiso 1 calc . . GR
H26C H 0.4602 0.4513 0.0867 0.062 Uiso 1 calc . . GR
C7 C 0.7615(5) 0.7607(3) 0.0743(4) 0.0403(14) Uani 1 d . . .
H7 H 0.8203 0.7649 0.0315 0.048 Uiso 1 calc . . R
C52 C 0.0035(5) 0.8176(4) 0.6531(4) 0.0469(16) Uani 1 d . . .
C29 C -0.0790(7) 1.0074(4) 0.2681(4) 0.0522(18) Uani 1 d . . .
H29 H -0.0816 1.0630 0.2293 0.063 Uiso 1 calc . . R
C6 C 0.8893(4) 0.6320(4) 0.1637(4) 0.0456(16) Uani 1 d . . .
H6 H 0.9460 0.6655 0.1477 0.055 Uiso 1 calc . . R
N6 N 0.0145(6) 0.7644(4) 0.7138(4) 0.0767(19) Uani 1 d . . .
C4 C 0.8329(5) 0.5000(4) 0.2437(3) 0.0414(15) Uani 1 d . . .
H4 H 0.8493 0.4439 0.2821 0.050 Uiso 1 calc . . R
C28 C 0.0145(6) 0.9685(4) 0.3093(4) 0.0467(16) Uani 1 d . . .
H28 H 0.0762 0.9969 0.2975 0.056 Uiso 1 calc . . R
C51 C -0.0124(5) 0.8878(4) 0.5749(3) 0.0463(15) Uani 1 d . . .
H51A H 0.0565 0.8861 0.5435 0.069 Uiso 1 calc . . GR
H51B H -0.0326 0.9440 0.5850 0.069 Uiso 1 calc . . GR
H51C H -0.0717 0.8800 0.5446 0.069 Uiso 1 calc . . GR
C33 C -0.2606(5) 0.7503(4) 0.4075(4) 0.0437(15) Uani 1 d . . .
H33 H -0.3283 0.7504 0.4426 0.052 Uiso 1 calc . . R
C32A C -0.2647(5) 0.8422(4) 0.3527(4) 0.0419(14) Uani 1 d . . .
C36 C -0.2679(5) 0.6854(4) 0.3537(4) 0.0443(15) Uani 1 d . . .
H36A H -0.3317 0.7107 0.3164 0.053 Uiso 1 calc . . R
H36B H -0.1998 0.6811 0.3205 0.053 Uiso 1 calc . . R
C10 C 0.7773(5) 0.8255(3) 0.1252(4) 0.0453(15) Uani 1 d . . .
H10A H 0.7154 0.8276 0.1643 0.054 Uiso 1 calc . . R
H10B H 0.8471 0.8023 0.1563 0.054 Uiso 1 calc . . R
C32 C -0.3666(5) 0.8892(4) 0.3087(4) 0.0449(15) Uani 1 d . . .
H32 H -0.4311 0.8641 0.3172 0.054 Uiso 1 calc . . R
C5 C 0.9155(5) 0.5484(4) 0.2191(4) 0.0510(17) Uani 1 d . . .
H5 H 0.9886 0.5256 0.2393 0.061 Uiso 1 calc . . R
C12 C 0.4291(6) 0.8488(4) -0.0448(4) 0.064(2) Uani 1 d . . .
H12A H 0.4827 0.8521 -0.0893 0.096 Uiso 1 calc . . GR
H12B H 0.4300 0.8961 -0.0224 0.096 Uiso 1 calc . . GR
H12C H 0.3548 0.8540 -0.0650 0.096 Uiso 1 calc . . GR
C30 C -0.2768(6) 1.0119(4) 0.2386(4) 0.061(2) Uani 1 d . . .
H30 H -0.2813 1.0681 0.2007 0.073 Uiso 1 calc . . R
C50 C 0.0448(6) 0.6297(4) 0.5542(4) 0.065(2) Uani 1 d . . .
H50A H 0.0314 0.5879 0.5282 0.098 Uiso 1 calc . . GR
H50B H -0.0086 0.6307 0.5983 0.098 Uiso 1 calc . . GR
H50C H 0.1202 0.6126 0.5760 0.098 Uiso 1 calc . . GR
C31 C -0.3672(6) 0.9729(4) 0.2533(4) 0.0581(19) Uani 1 d . . .
H31 H -0.4337 1.0033 0.2249 0.070 Uiso 1 calc . . R

loop_
_atom_site_aniso_label
_atom_site_aniso_U_11
_atom_site_aniso_U_22
_atom_site_aniso_U_33
_atom_site_aniso_U_23
_atom_site_aniso_U_13
_atom_site_aniso_U_12
K1 0.0222(6) 0.0202(5) 0.0252(6) -0.0085(4) 0.0014(4) -0.0048(4)
K2 0.0263(6) 0.0223(5) 0.0319(6) -0.0123(5) 0.0054(5) -0.0063(4)
O12 0.0324(19) 0.0192(17) 0.0285(18) -0.0105(15) 0.0035(15) -0.0077(14)
O3 0.0308(19) 0.0230(17) 0.0275(18) -0.0084(15) -0.0096(15) -0.0057(14)
O6 0.034(2) 0.0203(17) 0.0267(18) -0.0075(15) 0.0032(15) -0.0134(14)
O7 0.0320(19) 0.0192(16) 0.0182(17) -0.0054(14) 0.0016(14) -0.0050(14)
O2 0.0274(19) 0.0195(17) 0.0292(19) -0.0089(15) -0.0042(15) -0.0039(14)
O4 0.036(2) 0.0184(17) 0.0267(19) -0.0081(15) -0.0033(15) -0.0024(14)
O11 0.032(2) 0.0217(17) 0.032(2) -0.0100(15) 0.0029(16) -0.0026(14)
O13 0.034(2) 0.0208(17) 0.0256(18) -0.0107(15) 0.0045(15) -0.0067(14)
O9 0.039(2) 0.0190(17) 0.034(2) -0.0071(15) 0.0024(16) -0.0094(15)
O5 0.040(2) 0.0194(17) 0.0275(19) -0.0093(15) 0.0002(16) -0.0057(15)
O10 0.033(2) 0.0217(18) 0.037(2) -0.0119(16) -0.0007(16) -0.0040(15)
O14 0.050(2) 0.0203(18) 0.036(2) -0.0120(16) 0.0061(18) -0.0076(16)
O1 0.022(2) 0.063(3) 0.042(2) -0.023(2) 0.0032(17) -0.0070(18)
O8 0.026(2) 0.093(3) 0.055(3) -0.045(3) 0.0066(19) -0.019(2)
N5 0.053(3) 0.028(3) 0.048(3) -0.013(2) 0.002(2) -0.006(2)
N1 0.048(3) 0.047(3) 0.032(3) -0.006(2) 0.000(2) 0.007(2)
N4 0.056(3) 0.047(3) 0.028(3) -0.008(2) -0.008(2) 0.011(2)
C9B 0.024(3) 0.028(3) 0.033(3) -0.019(2) 0.005(2) -0.006(2)
C9A 0.021(3) 0.028(3) 0.023(3) -0.012(2) 0.006(2) -0.003(2)
C2 0.034(3) 0.033(3) 0.027(3) -0.015(2) 0.010(2) -0.018(2)
C35A 0.022(3) 0.025(2) 0.019(2) -0.005(2) -0.004(2) -0.002(2)
C43 0.030(3) 0.028(3) 0.034(3) -0.023(2) 0.001(2) 0.000(2)
C24 0.032(3) 0.028(3) 0.021(3) -0.002(2) -0.007(2) -0.009(2)
C1 0.019(3) 0.036(3) 0.027(3) -0.018(2) 0.007(2) -0.006(2)
C21 0.036(3) 0.020(2) 0.029(3) -0.015(2) -0.002(2) -0.003(2)
C13 0.038(3) 0.022(3) 0.029(3) -0.009(2) -0.003(2) -0.003(2)
C23 0.034(3) 0.030(3) 0.021(3) -0.008(2) 0.003(2) -0.008(2)
N3 0.086(4) 0.048(3) 0.039(3) -0.011(3) 0.004(3) -0.014(3)
C19 0.040(3) 0.022(3) 0.030(3) -0.007(2) 0.002(2) -0.007(2)
C20 0.039(3) 0.019(2) 0.032(3) -0.009(2) 0.002(2) -0.011(2)
C27 0.034(3) 0.042(3) 0.027(3) -0.019(3) 0.010(2) -0.012(2)
C42 0.034(3) 0.024(3) 0.040(3) -0.020(2) -0.005(2) -0.001(2)
C3A 0.036(3) 0.029(3) 0.028(3) -0.009(2) -0.006(2) -0.006(2)
C14 0.042(3) 0.018(2) 0.034(3) -0.006(2) 0.001(2) -0.005(2)
C40 0.037(3) 0.019(2) 0.033(3) -0.006(2) 0.009(2) -0.004(2)
N2 0.074(4) 0.030(3) 0.073(4) -0.020(3) 0.020(3) -0.020(3)
C35B 0.029(3) 0.028(3) 0.041(3) -0.020(2) -0.003(2) -0.006(2)
C49 0.038(3) 0.023(3) 0.037(3) -0.015(2) -0.004(2) 0.000(2)
C16 0.041(3) 0.026(3) 0.035(3) -0.015(2) -0.010(3) 0.000(2)
C25 0.047(4) 0.044(3) 0.028(3) -0.015(3) 0.002(3) -0.012(3)
C22 0.033(3) 0.033(3) 0.029(3) -0.016(2) 0.001(2) -0.004(2)
C15 0.039(3) 0.024(3) 0.040(3) -0.011(2) -0.013(3) -0.003(2)
C45 0.052(4) 0.026(3) 0.024(3) 0.000(2) 0.006(3) -0.013(2)
C9 0.038(3) 0.030(3) 0.030(3) -0.007(2) 0.010(3) 0.008(2)
C41 0.040(3) 0.019(2) 0.041(3) -0.011(2) 0.010(3) -0.012(2)
C3 0.051(4) 0.028(3) 0.022(3) -0.003(2) 0.005(3) -0.009(2)
C17 0.053(4) 0.028(3) 0.019(3) -0.010(2) -0.002(2) -0.008(2)
C48 0.044(3) 0.021(3) 0.047(3) -0.016(3) -0.010(3) -0.002(2)
C35 0.041(3) 0.027(3) 0.025(3) -0.004(2) 0.004(2) 0.008(2)
C37 0.029(3) 0.037(3) 0.037(3) -0.008(3) 0.002(2) -0.003(2)
C38 0.044(3) 0.026(3) 0.028(3) -0.009(2) -0.003(2) -0.008(2)
C44 0.046(3) 0.026(3) 0.032(3) -0.014(2) 0.009(3) -0.013(2)
C46 0.059(4) 0.021(3) 0.037(3) -0.002(2) 0.011(3) -0.007(2)
C47 0.058(4) 0.020(3) 0.047(3) -0.017(3) 0.014(3) -0.014(2)
C11 0.042(3) 0.022(3) 0.059(4) -0.014(3) 0.007(3) -0.003(2)
C18 0.055(4) 0.026(3) 0.027(3) -0.008(2) -0.007(3) -0.009(2)
C34 0.072(4) 0.026(3) 0.034(3) 0.003(3) 0.009(3) -0.025(3)
C6A 0.031(3) 0.023(3) 0.058(4) -0.014(3) 0.005(3) -0.010(2)
C29A 0.069(4) 0.032(3) 0.025(3) -0.013(3) -0.026(3) 0.020(3)
C8 0.057(4) 0.026(3) 0.042(4) 0.000(3) 0.018(3) -0.008(3)
C39 0.042(3) 0.027(3) 0.030(3) -0.008(2) 0.000(2) -0.012(2)
C26 0.044(4) 0.044(3) 0.033(3) -0.006(3) 0.003(3) -0.008(3)
C7 0.035(3) 0.031(3) 0.054(4) -0.012(3) 0.013(3) -0.011(2)
C52 0.058(4) 0.056(4) 0.034(3) -0.016(3) 0.007(3) -0.026(3)
C29 0.103(6) 0.020(3) 0.035(4) -0.009(3) 0.017(4) -0.022(3)
C6 0.024(3) 0.036(3) 0.091(5) -0.039(3) 0.009(3) -0.011(2)
N6 0.118(6) 0.071(4) 0.044(4) -0.008(3) 0.002(4) -0.042(4)
C4 0.050(4) 0.034(3) 0.040(3) -0.016(3) -0.021(3) 0.007(3)
C28 0.076(5) 0.042(3) 0.038(3) -0.025(3) 0.024(3) -0.034(3)
C51 0.055(4) 0.055(4) 0.030(3) -0.016(3) 0.001(3) -0.009(3)
C33 0.035(3) 0.056(4) 0.041(3) -0.017(3) 0.009(3) -0.007(3)
C32A 0.037(3) 0.034(3) 0.059(4) -0.023(3) -0.010(3) 0.000(2)
C36 0.042(3) 0.038(3) 0.048(4) -0.004(3) 0.001(3) -0.012(3)
C10 0.049(4) 0.033(3) 0.049(4) -0.008(3) 0.002(3) -0.006(3)
C32 0.046(4) 0.047(4) 0.051(4) -0.026(3) -0.004(3) -0.012(3)
C5 0.041(4) 0.045(4) 0.077(5) -0.033(4) -0.018(3) 0.000(3)
C12 0.072(5) 0.056(4) 0.036(4) 0.000(3) 0.005(3) 0.028(3)
C30 0.100(6) 0.035(4) 0.046(4) -0.016(3) -0.025(4) 0.005(4)
C50 0.091(5) 0.045(4) 0.034(4) 0.003(3) -0.001(4) 0.021(4)
C31 0.071(5) 0.039(4) 0.064(5) -0.018(3) -0.027(4) 0.002(3)

_geom_special_details            
;
 All esds (except the esd in the dihedral angle between two l.s. planes) 
 are estimated using the full covariance matrix.  The cell esds are taken 
 into account individually in the estimation of esds in distances, angles 
 and torsion angles; correlations between esds in cell parameters are only 
 used when they are defined by crystal symmetry.  An approximate (isotropic) 
 treatment of cell esds is used for estimating esds involving l.s. planes. 
;
loop_
_geom_bond_atom_site_label_1
_geom_bond_atom_site_label_2
_geom_bond_distance
_geom_bond_site_symmetry_2
_geom_bond_publ_flag
K1 O3 2.815(3) . ?
K1 O6 2.869(3) . ?
K1 O7 2.763(3) . ?
K1 O2 2.871(3) . ?
K1 O4 2.795(3) . ?
K1 O5 2.823(3) . ?
K1 O1 2.547(3) . ?
K2 O12 2.868(3) . ?
K2 O11 2.813(3) . ?
K2 O13 2.781(3) . ?
K2 O9 2.829(3) . ?
K2 O10 2.804(3) . ?
K2 O14 2.849(3) . ?
K2 O8 2.570(4) . ?
O12 C42 1.431(5) . ?
O12 C41 1.419(5) . ?
O3 C14 1.420(5) . ?
O3 C15 1.429(5) . ?
O6 C21 1.425(5) . ?
O6 C20 1.424(5) . ?
O7 C23 1.421(5) . ?
O7 C22 1.421(6) . ?
O2 C24 1.424(5) . ?
O2 C13 1.419(5) . ?
O4 C16 1.421(6) . ?
O4 C17 1.427(5) . ?
O11 C40 1.417(6) . ?
O11 C39 1.417(6) . ?
O13 C43 1.426(5) . ?
O13 C44 1.418(5) . ?
O9 C48 1.431(6) . ?
O9 C47 1.419(6) . ?
O5 C19 1.432(6) . ?
O5 C18 1.418(6) . ?
O10 C49 1.429(6) . ?
O10 C38 1.429(5) . ?
O14 C45 1.426(6) . ?
O14 C46 1.423(6) . ?
O1 C1 1.299(6) . ?
O8 C27 1.301(6) . ?
N5 C37 1.135(6) . ?
N1 H1 0.8600 . ?
N1 C9 1.378(7) . ?
N1 C12 1.440(7) . ?
N4 H4A 0.8600 . ?
N4 C35 1.363(7) . ?
N4 C50 1.455(7) . ?
C9B C9A 1.434(6) . ?
C9B C3A 1.420(6) . ?
C9B C6A 1.421(6) . ?
C9A C1 1.423(6) . ?
C9A C9 1.460(6) . ?
C2 H2 0.9300 . ?
C2 C1 1.430(7) . ?
C2 C3 1.336(7) . ?
C35A C27 1.411(7) . ?
C35A C35B 1.420(6) . ?
C35A C35 1.478(6) . ?
C43 H43A 0.9700 . ?
C43 H43B 0.9700 . ?
C43 C42 1.487(7) . ?
C24 H24A 0.9700 . ?
C24 H24B 0.9700 . ?
C24 C23 1.491(7) . ?
C21 H21A 0.9700 . ?
C21 H21B 0.9700 . ?
C21 C22 1.486(6) . ?
C13 H13A 0.9700 . ?
C13 H13B 0.9700 . ?
C13 C14 1.491(7) . ?
C23 H23A 0.9700 . ?
C23 H23B 0.9700 . ?
N3 C25 1.128(7) . ?
C19 H19A 0.9700 . ?
C19 H19B 0.9700 . ?
C19 C20 1.488(7) . ?
C20 H20A 0.9700 . ?
C20 H20B 0.9700 . ?
C27 C28 1.399(7) . ?
C42 H42A 0.9700 . ?
C42 H42B 0.9700 . ?
C3A C3 1.409(7) . ?
C3A C4 1.417(7) . ?
C14 H14A 0.9700 . ?
C14 H14B 0.9700 . ?
C40 H40A 0.9700 . ?
C40 H40B 0.9700 . ?
C40 C41 1.492(7) . ?
N2 C11 1.128(7) . ?
C35B C29A 1.447(7) . ?
C35B C32A 1.415(7) . ?
C49 H49A 0.9700 . ?
C49 H49B 0.9700 . ?
C49 C48 1.477(7) . ?
C16 H16A 0.9700 . ?
C16 H16B 0.9700 . ?
C16 C15 1.495(7) . ?
C25 C26 1.452(7) . ?
C22 H22A 0.9700 . ?
C22 H22B 0.9700 . ?
C15 H15A 0.9700 . ?
C15 H15B 0.9700 . ?
C45 H45A 0.9700 . ?
C45 H45B 0.9700 . ?
C45 C44 1.500(7) . ?
C9 C8 1.381(8) . ?
C41 H41A 0.9700 . ?
C41 H41B 0.9700 . ?
C3 H3 0.9300 . ?
C17 H17A 0.9700 . ?
C17 H17B 0.9700 . ?
C17 C18 1.500(7) . ?
C48 H48A 0.9700 . ?
C48 H48B 0.9700 . ?
C35 C34 1.396(7) . ?
C37 C36 1.482(7) . ?
C38 H38A 0.9700 . ?
C38 H38B 0.9700 . ?
C38 C39 1.501(7) . ?
C44 H44A 0.9700 . ?
C44 H44B 0.9700 . ?
C46 H46A 0.9700 . ?
C46 H46B 0.9700 . ?
C46 C47 1.490(7) . ?
C47 H47A 0.9700 . ?
C47 H47B 0.9700 . ?
C11 C10 1.461(7) . ?
C18 H18A 0.9700 . ?
C18 H18B 0.9700 . ?
C34 H34 0.9300 . ?
C34 C33 1.475(8) . ?
C6A C7 1.477(7) . ?
C6A C6 1.394(7) . ?
C29A C29 1.408(9) . ?
C29A C30 1.394(8) . ?
C8 H8 0.9300 . ?
C8 C7 1.504(8) . ?
C39 H39A 0.9700 . ?
C39 H39B 0.9700 . ?
C26 H26A 0.9600 . ?
C26 H26B 0.9600 . ?
C26 H26C 0.9600 . ?
C7 H7 0.9800 . ?
C7 C10 1.602(8) . ?
C52 N6 1.114(7) . ?
C52 C51 1.449(8) . ?
C29 H29 0.9300 . ?
C29 C28 1.307(9) . ?
C6 H6 0.9300 . ?
C6 C5 1.375(8) . ?
C4 H4 0.9300 . ?
C4 C5 1.352(8) . ?
C28 H28 0.9300 . ?
C51 H51A 0.9600 . ?
C51 H51B 0.9600 . ?
C51 H51C 0.9600 . ?
C33 H33 0.9800 . ?
C33 C32A 1.480(8) . ?
C33 C36 1.616(8) . ?
C32A C32 1.430(8) . ?
C36 H36A 0.9700 . ?
C36 H36B 0.9700 . ?
C10 H10A 0.9700 . ?
C10 H10B 0.9700 . ?
C32 H32 0.9300 . ?
C32 C31 1.386(8) . ?
C5 H5 0.9300 . ?
C12 H12A 0.9600 . ?
C12 H12B 0.9600 . ?
C12 H12C 0.9600 . ?
C30 H30 0.9300 . ?
C30 C31 1.336(9) . ?
C50 H50A 0.9600 . ?
C50 H50B 0.9600 . ?
C50 H50C 0.9600 . ?
C31 H31 0.9300 . ?

loop_
_geom_angle_atom_site_label_1
_geom_angle_atom_site_label_2
_geom_angle_atom_site_label_3
_geom_angle
_geom_angle_site_symmetry_1
_geom_angle_site_symmetry_3
_geom_angle_publ_flag
O3 K1 O6 157.24(10) . . ?
O3 K1 O2 58.97(9) . . ?
O3 K1 O5 120.40(10) . . ?
O6 K1 O2 114.87(9) . . ?
O7 K1 O3 117.41(10) . . ?
O7 K1 O6 59.89(9) . . ?
O7 K1 O2 58.54(9) . . ?
O7 K1 O4 157.03(10) . . ?
O7 K1 O5 118.78(10) . . ?
O4 K1 O3 60.84(9) . . ?
O4 K1 O6 111.88(9) . . ?
O4 K1 O2 116.09(9) . . ?
O4 K1 O5 59.75(9) . . ?
O5 K1 O6 59.10(9) . . ?
O5 K1 O2 164.87(10) . . ?
O1 K1 O3 97.25(11) . . ?
O1 K1 O6 105.50(11) . . ?
O1 K1 O7 96.69(11) . . ?
O1 K1 O2 100.55(11) . . ?
O1 K1 O4 106.28(11) . . ?
O1 K1 O5 94.54(11) . . ?
O11 K2 O12 59.52(9) . . ?
O11 K2 O9 119.88(10) . . ?
O11 K2 O14 161.82(10) . . ?
O13 K2 O12 59.98(9) . . ?
O13 K2 O11 119.37(10) . . ?
O13 K2 O9 117.64(10) . . ?
O13 K2 O10 160.29(10) . . ?
O13 K2 O14 58.56(9) . . ?
O9 K2 O12 158.85(10) . . ?
O9 K2 O14 59.09(10) . . ?
O10 K2 O12 114.08(10) . . ?
O10 K2 O11 59.70(9) . . ?
O10 K2 O9 60.22(9) . . ?
O10 K2 O14 115.37(10) . . ?
O14 K2 O12 114.10(10) . . ?
O8 K2 O12 101.76(12) . . ?
O8 K2 O11 91.97(12) . . ?
O8 K2 O13 96.35(11) . . ?
O8 K2 O9 99.39(12) . . ?
O8 K2 O10 103.34(12) . . ?
O8 K2 O14 106.18(13) . . ?
C42 O12 K2 110.1(2) . . ?
C41 O12 K2 108.4(3) . . ?
C41 O12 C42 110.5(3) . . ?
C14 O3 K1 118.1(3) . . ?
C14 O3 C15 111.2(3) . . ?
C15 O3 K1 114.8(3) . . ?
C21 O6 K1 111.9(2) . . ?
C20 O6 K1 109.3(3) . . ?
C20 O6 C21 110.5(3) . . ?
C23 O7 K1 121.5(3) . . ?
C23 O7 C22 111.9(4) . . ?
C22 O7 K1 118.7(3) . . ?
C24 O2 K1 108.1(2) . . ?
C13 O2 K1 112.3(3) . . ?
C13 O2 C24 113.7(3) . . ?
C16 O4 K1 113.7(3) . . ?
C16 O4 C17 111.5(4) . . ?
C17 O4 K1 113.0(3) . . ?
C40 O11 K2 118.3(3) . . ?
C39 O11 K2 117.2(3) . . ?
C39 O11 C40 112.6(4) . . ?
C43 O13 K2 119.3(3) . . ?
C44 O13 K2 121.1(3) . . ?
C44 O13 C43 111.1(4) . . ?
C48 O9 K2 115.8(3) . . ?
C47 O9 K2 116.5(3) . . ?
C47 O9 C48 111.5(4) . . ?
C19 O5 K1 119.2(3) . . ?
C18 O5 K1 117.3(3) . . ?
C18 O5 C19 111.7(4) . . ?
C49 O10 K2 112.0(3) . . ?
C49 O10 C38 111.2(4) . . ?
C38 O10 K2 113.1(3) . . ?
C45 O14 K2 111.4(3) . . ?
C46 O14 K2 114.9(3) . . ?
C46 O14 C45 112.9(4) . . ?
C1 O1 K1 152.2(3) . . ?
C27 O8 K2 139.7(4) . . ?
C9 N1 H1 119.0 . . ?
C9 N1 C12 122.1(5) . . ?
C12 N1 H1 119.0 . . ?
C35 N4 H4A 119.5 . . ?
C35 N4 C50 121.0(5) . . ?
C50 N4 H4A 119.5 . . ?
C3A C9B C9A 121.0(4) . . ?
C3A C9B C6A 116.6(4) . . ?
C6A C9B C9A 122.5(5) . . ?
C9B C9A C9 116.8(4) . . ?
C1 C9A C9B 119.0(4) . . ?
C1 C9A C9 124.2(4) . . ?
C1 C2 H2 118.4 . . ?
C3 C2 H2 118.4 . . ?
C3 C2 C1 123.3(5) . . ?
C27 C35A C35B 119.3(4) . . ?
C27 C35A C35 123.8(4) . . ?
C35B C35A C35 116.9(4) . . ?
O13 C43 H43A 109.9 . . ?
O13 C43 H43B 109.9 . . ?
O13 C43 C42 108.7(4) . . ?
H43A C43 H43B 108.3 . . ?
C42 C43 H43A 109.9 . . ?
C42 C43 H43B 109.9 . . ?
O2 C24 H24A 110.1 . . ?
O2 C24 H24B 110.1 . . ?
O2 C24 C23 107.8(4) . . ?
H24A C24 H24B 108.5 . . ?
C23 C24 H24A 110.1 . . ?
C23 C24 H24B 110.1 . . ?
O1 C1 C9A 124.2(5) . . ?
O1 C1 C2 118.5(4) . . ?
C9A C1 C2 117.3(4) . . ?
O6 C21 H21A 109.7 . . ?
O6 C21 H21B 109.7 . . ?
O6 C21 C22 109.9(4) . . ?
H21A C21 H21B 108.2 . . ?
C22 C21 H21A 109.7 . . ?
C22 C21 H21B 109.7 . . ?
O2 C13 H13A 110.0 . . ?
O2 C13 H13B 110.0 . . ?
O2 C13 C14 108.5(4) . . ?
H13A C13 H13B 108.4 . . ?
C14 C13 H13A 110.0 . . ?
C14 C13 H13B 110.0 . . ?
O7 C23 C24 107.9(4) . . ?
O7 C23 H23A 110.1 . . ?
O7 C23 H23B 110.1 . . ?
C24 C23 H23A 110.1 . . ?
C24 C23 H23B 110.1 . . ?
H23A C23 H23B 108.4 . . ?
O5 C19 H19A 109.9 . . ?
O5 C19 H19B 109.9 . . ?
O5 C19 C20 109.1(4) . . ?
H19A C19 H19B 108.3 . . ?
C20 C19 H19A 109.9 . . ?
C20 C19 H19B 109.9 . . ?
O6 C20 C19 109.5(4) . . ?
O6 C20 H20A 109.8 . . ?
O6 C20 H20B 109.8 . . ?
C19 C20 H20A 109.8 . . ?
C19 C20 H20B 109.8 . . ?
H20A C20 H20B 108.2 . . ?
O8 C27 C35A 123.5(5) . . ?
O8 C27 C28 118.1(5) . . ?
C28 C27 C35A 118.4(5) . . ?
O12 C42 C43 110.7(4) . . ?
O12 C42 H42A 109.5 . . ?
O12 C42 H42B 109.5 . . ?
C43 C42 H42A 109.5 . . ?
C43 C42 H42B 109.5 . . ?
H42A C42 H42B 108.1 . . ?
C3 C3A C9B 118.0(4) . . ?
C3 C3A C4 121.0(5) . . ?
C4 C3A C9B 120.9(5) . . ?
O3 C14 C13 108.8(4) . . ?
O3 C14 H14A 109.9 . . ?
O3 C14 H14B 109.9 . . ?
C13 C14 H14A 109.9 . . ?
C13 C14 H14B 109.9 . . ?
H14A C14 H14B 108.3 . . ?
O11 C40 H40A 109.9 . . ?
O11 C40 H40B 109.9 . . ?
O11 C40 C41 108.8(4) . . ?
H40A C40 H40B 108.3 . . ?
C41 C40 H40A 109.9 . . ?
C41 C40 H40B 109.9 . . ?
C35A C35B C29A 119.8(5) . . ?
C32A C35B C35A 123.2(5) . . ?
C32A C35B C29A 117.0(5) . . ?
O10 C49 H49A 109.9 . . ?
O10 C49 H49B 109.9 . . ?
O10 C49 C48 109.0(4) . . ?
H49A C49 H49B 108.3 . . ?
C48 C49 H49A 109.9 . . ?
C48 C49 H49B 109.9 . . ?
O4 C16 H16A 109.7 . . ?
O4 C16 H16B 109.7 . . ?
O4 C16 C15 109.7(4) . . ?
H16A C16 H16B 108.2 . . ?
C15 C16 H16A 109.7 . . ?
C15 C16 H16B 109.7 . . ?
N3 C25 C26 178.2(7) . . ?
O7 C22 C21 109.3(4) . . ?
O7 C22 H22A 109.8 . . ?
O7 C22 H22B 109.8 . . ?
C21 C22 H22A 109.8 . . ?
C21 C22 H22B 109.8 . . ?
H22A C22 H22B 108.3 . . ?
O3 C15 C16 109.9(4) . . ?
O3 C15 H15A 109.7 . . ?
O3 C15 H15B 109.7 . . ?
C16 C15 H15A 109.7 . . ?
C16 C15 H15B 109.7 . . ?
H15A C15 H15B 108.2 . . ?
O14 C45 H45A 110.1 . . ?
O14 C45 H45B 110.1 . . ?
O14 C45 C44 107.9(4) . . ?
H45A C45 H45B 108.4 . . ?
C44 C45 H45A 110.1 . . ?
C44 C45 H45B 110.1 . . ?
N1 C9 C9A 116.1(5) . . ?
N1 C9 C8 122.4(5) . . ?
C8 C9 C9A 121.5(5) . . ?
O12 C41 C40 109.1(4) . . ?
O12 C41 H41A 109.9 . . ?
O12 C41 H41B 109.9 . . ?
C40 C41 H41A 109.9 . . ?
C40 C41 H41B 109.9 . . ?
H41A C41 H41B 108.3 . . ?
C2 C3 C3A 121.3(5) . . ?
C2 C3 H3 119.3 . . ?
C3A C3 H3 119.3 . . ?
O4 C17 H17A 110.0 . . ?
O4 C17 H17B 110.0 . . ?
O4 C17 C18 108.7(4) . . ?
H17A C17 H17B 108.3 . . ?
C18 C17 H17A 110.0 . . ?
C18 C17 H17B 110.0 . . ?
O9 C48 C49 110.1(4) . . ?
O9 C48 H48A 109.6 . . ?
O9 C48 H48B 109.6 . . ?
C49 C48 H48A 109.6 . . ?
C49 C48 H48B 109.6 . . ?
H48A C48 H48B 108.1 . . ?
N4 C35 C35A 116.2(5) . . ?
N4 C35 C34 123.8(5) . . ?
C34 C35 C35A 120.1(5) . . ?
N5 C37 C36 174.4(6) . . ?
O10 C38 H38A 110.1 . . ?
O10 C38 H38B 110.1 . . ?
O10 C38 C39 108.0(4) . . ?
H38A C38 H38B 108.4 . . ?
C39 C38 H38A 110.1 . . ?
C39 C38 H38B 110.1 . . ?
O13 C44 C45 108.6(4) . . ?
O13 C44 H44A 110.0 . . ?
O13 C44 H44B 110.0 . . ?
C45 C44 H44A 110.0 . . ?
C45 C44 H44B 110.0 . . ?
H44A C44 H44B 108.3 . . ?
O14 C46 H46A 110.0 . . ?
O14 C46 H46B 110.0 . . ?
O14 C46 C47 108.7(4) . . ?
H46A C46 H46B 108.3 . . ?
C47 C46 H46A 110.0 . . ?
C47 C46 H46B 110.0 . . ?
O9 C47 C46 109.0(4) . . ?
O9 C47 H47A 109.9 . . ?
O9 C47 H47B 109.9 . . ?
C46 C47 H47A 109.9 . . ?
C46 C47 H47B 109.9 . . ?
H47A C47 H47B 108.3 . . ?
N2 C11 C10 173.9(7) . . ?
O5 C18 C17 108.9(4) . . ?
O5 C18 H18A 109.9 . . ?
O5 C18 H18B 109.9 . . ?
C17 C18 H18A 109.9 . . ?
C17 C18 H18B 109.9 . . ?
H18A C18 H18B 108.3 . . ?
C35 C34 H34 118.5 . . ?
C35 C34 C33 123.1(5) . . ?
C33 C34 H34 118.5 . . ?
C9B C6A C7 121.9(5) . . ?
C6 C6A C9B 119.6(5) . . ?
C6 C6A C7 118.5(5) . . ?
C29 C29A C35B 116.9(5) . . ?
C30 C29A C35B 120.8(6) . . ?
C30 C29A C29 122.2(6) . . ?
C9 C8 H8 118.3 . . ?
C9 C8 C7 123.3(5) . . ?
C7 C8 H8 118.3 . . ?
O11 C39 C38 108.6(4) . . ?
O11 C39 H39A 110.0 . . ?
O11 C39 H39B 110.0 . . ?
C38 C39 H39A 110.0 . . ?
C38 C39 H39B 110.0 . . ?
H39A C39 H39B 108.4 . . ?
C25 C26 H26A 109.5 . . ?
C25 C26 H26B 109.5 . . ?
C25 C26 H26C 109.5 . . ?
H26A C26 H26B 109.5 . . ?
H26A C26 H26C 109.5 . . ?
H26B C26 H26C 109.5 . . ?
C6A C7 C8 112.8(4) . . ?
C6A C7 H7 107.4 . . ?
C6A C7 C10 108.8(5) . . ?
C8 C7 H7 107.4 . . ?
C8 C7 C10 112.8(5) . . ?
C10 C7 H7 107.4 . . ?
N6 C52 C51 178.9(8) . . ?
C29A C29 H29 118.8 . . ?
C28 C29 C29A 122.4(5) . . ?
C28 C29 H29 118.8 . . ?
C6A C6 H6 118.5 . . ?
C5 C6 C6A 123.0(5) . . ?
C5 C6 H6 118.5 . . ?
C3A C4 H4 119.5 . . ?
C5 C4 C3A 121.1(5) . . ?
C5 C4 H4 119.5 . . ?
C27 C28 H28 118.4 . . ?
C29 C28 C27 123.2(6) . . ?
C29 C28 H28 118.4 . . ?
C52 C51 H51A 109.5 . . ?
C52 C51 H51B 109.5 . . ?
C52 C51 H51C 109.5 . . ?
H51A C51 H51B 109.5 . . ?
H51A C51 H51C 109.5 . . ?
H51B C51 H51C 109.5 . . ?
C34 C33 H33 107.0 . . ?
C34 C33 C32A 113.9(5) . . ?
C34 C33 C36 111.2(5) . . ?
C32A C33 H33 107.0 . . ?
C32A C33 C36 110.3(5) . . ?
C36 C33 H33 107.0 . . ?
C35B C32A C33 120.6(5) . . ?
C35B C32A C32 120.2(5) . . ?
C32 C32A C33 119.2(5) . . ?
C37 C36 C33 112.0(5) . . ?
C37 C36 H36A 109.2 . . ?
C37 C36 H36B 109.2 . . ?
C33 C36 H36A 109.2 . . ?
C33 C36 H36B 109.2 . . ?
H36A C36 H36B 107.9 . . ?
C11 C10 C7 111.5(5) . . ?
C11 C10 H10A 109.3 . . ?
C11 C10 H10B 109.3 . . ?
C7 C10 H10A 109.3 . . ?
C7 C10 H10B 109.3 . . ?
H10A C10 H10B 108.0 . . ?
C32A C32 H32 120.7 . . ?
C31 C32 C32A 118.7(6) . . ?
C31 C32 H32 120.7 . . ?
C6 C5 H5 120.6 . . ?
C4 C5 C6 118.8(5) . . ?
C4 C5 H5 120.6 . . ?
N1 C12 H12A 109.5 . . ?
N1 C12 H12B 109.5 . . ?
N1 C12 H12C 109.5 . . ?
H12A C12 H12B 109.5 . . ?
H12A C12 H12C 109.5 . . ?
H12B C12 H12C 109.5 . . ?
C29A C30 H30 120.0 . . ?
C31 C30 C29A 120.1(6) . . ?
C31 C30 H30 120.0 . . ?
N4 C50 H50A 109.5 . . ?
N4 C50 H50B 109.5 . . ?
N4 C50 H50C 109.5 . . ?
H50A C50 H50B 109.5 . . ?
H50A C50 H50C 109.5 . . ?
H50B C50 H50C 109.5 . . ?
C32 C31 H31 118.4 . . ?
C30 C31 C32 123.1(6) . . ?
C30 C31 H31 118.4 . . ?

loop_
_geom_torsion_atom_site_label_1
_geom_torsion_atom_site_label_2
_geom_torsion_atom_site_label_3
_geom_torsion_atom_site_label_4
_geom_torsion
_geom_torsion_site_symmetry_1
_geom_torsion_site_symmetry_2
_geom_torsion_site_symmetry_3
_geom_torsion_site_symmetry_4
_geom_torsion_publ_flag
K1 O3 C14 C13 -41.7(5) . . . . ?
K1 O3 C15 C16 43.7(5) . . . . ?
K1 O6 C21 C22 -51.5(4) . . . . ?
K1 O6 C20 C19 61.8(4) . . . . ?
K1 O7 C23 C24 30.1(5) . . . . ?
K1 O7 C22 C21 -42.4(5) . . . . ?
K1 O2 C24 C23 64.0(4) . . . . ?
K1 O2 C13 C14 -55.7(4) . . . . ?
K1 O4 C16 C15 51.5(4) . . . . ?
K1 O4 C17 C18 -57.1(4) . . . . ?
K1 O5 C19 C20 31.1(5) . . . . ?
K1 O5 C18 C17 -38.3(5) . . . . ?
K1 O1 C1 C9A -151.0(5) . . . . ?
K1 O1 C1 C2 30.0(10) . . . . ?
K2 O12 C42 C43 56.0(4) . . . . ?
K2 O12 C41 C40 -62.1(4) . . . . ?
K2 O11 C40 C41 -34.6(5) . . . . ?
K2 O11 C39 C38 41.0(5) . . . . ?
K2 O13 C43 C42 37.3(5) . . . . ?
K2 O13 C44 C45 -32.7(5) . . . . ?
K2 O9 C48 C49 -38.2(5) . . . . ?
K2 O9 C47 C46 47.0(5) . . . . ?
K2 O10 C49 C48 -57.6(4) . . . . ?
K2 O10 C38 C39 56.4(4) . . . . ?
K2 O14 C45 C44 -59.7(4) . . . . ?
K2 O14 C46 C47 50.1(5) . . . . ?
K2 O8 C27 C35A 162.4(4) . . . . ?
K2 O8 C27 C28 -16.1(8) . . . . ?
O12 K2 O11 C40 3.3(3) . . . . ?
O12 K2 O11 C39 143.5(3) . . . . ?
O12 K2 O13 C43 -7.2(3) . . . . ?
O12 K2 O13 C44 -152.3(3) . . . . ?
O12 K2 O9 C48 -72.9(4) . . . . ?
O12 K2 O9 C47 61.1(5) . . . . ?
O12 K2 O10 C49 -176.8(3) . . . . ?
O12 K2 O10 C38 -50.1(3) . . . . ?
O12 K2 O14 C45 53.7(3) . . . . ?
O12 K2 O14 C46 -176.3(3) . . . . ?
O12 K2 O8 C27 -119.1(5) . . . . ?
O3 K1 O6 C21 110.8(3) . . . . ?
O3 K1 O6 C20 -126.4(3) . . . . ?
O3 K1 O7 C23 4.2(3) . . . . ?
O3 K1 O7 C22 -142.3(3) . . . . ?
O3 K1 O2 C24 150.5(3) . . . . ?
O3 K1 O2 C13 24.3(3) . . . . ?
O3 K1 O4 C16 -20.5(3) . . . . ?
O3 K1 O4 C17 -148.9(3) . . . . ?
O3 K1 O5 C19 152.5(3) . . . . ?
O3 K1 O5 C18 12.7(4) . . . . ?
O3 K1 O1 C1 -72.3(7) . . . . ?
O6 K1 O3 C14 -70.3(4) . . . . ?
O6 K1 O3 C15 64.0(4) . . . . ?
O6 K1 O7 C23 158.3(3) . . . . ?
O6 K1 O7 C22 11.9(3) . . . . ?
O6 K1 O2 C24 -54.4(3) . . . . ?
O6 K1 O2 C13 179.4(3) . . . . ?
O6 K1 O4 C16 -176.6(3) . . . . ?
O6 K1 O4 C17 55.0(3) . . . . ?
O6 K1 O5 C19 -1.0(3) . . . . ?
O6 K1 O5 C18 -140.8(4) . . . . ?
O6 K1 O1 C1 107.1(7) . . . . ?
O6 C21 C22 O7 62.7(5) . . . . ?
O7 K1 O3 C14 6.7(3) . . . . ?
O7 K1 O3 C15 141.0(3) . . . . ?
O7 K1 O6 C21 21.1(3) . . . . ?
O7 K1 O6 C20 144.0(3) . . . . ?
O7 K1 O2 C24 -33.1(3) . . . . ?
O7 K1 O2 C13 -159.3(3) . . . . ?
O7 K1 O4 C16 -112.5(4) . . . . ?
O7 K1 O4 C17 119.1(3) . . . . ?
O7 K1 O5 C19 -6.1(3) . . . . ?
O7 K1 O5 C18 -145.9(3) . . . . ?
O7 K1 O1 C1 46.5(7) . . . . ?
O2 K1 O3 C14 10.2(3) . . . . ?
O2 K1 O3 C15 144.4(3) . . . . ?
O2 K1 O6 C21 42.1(3) . . . . ?
O2 K1 O6 C20 164.9(3) . . . . ?
O2 K1 O7 C23 0.7(3) . . . . ?
O2 K1 O7 C22 -145.7(3) . . . . ?
O2 K1 O4 C16 -42.0(3) . . . . ?
O2 K1 O4 C17 -170.5(3) . . . . ?
O2 K1 O5 C19 69.4(5) . . . . ?
O2 K1 O5 C18 -70.4(5) . . . . ?
O2 K1 O1 C1 -12.6(7) . . . . ?
O2 C24 C23 O7 -63.1(5) . . . . ?
O2 C13 C14 O3 64.9(5) . . . . ?
O4 K1 O3 C14 -147.2(3) . . . . ?
O4 K1 O3 C15 -12.9(3) . . . . ?
O4 K1 O6 C21 177.2(3) . . . . ?
O4 K1 O6 C20 -60.0(3) . . . . ?
O4 K1 O7 C23 83.7(4) . . . . ?
O4 K1 O7 C22 -62.8(4) . . . . ?
O4 K1 O2 C24 172.4(3) . . . . ?
O4 K1 O2 C13 46.2(3) . . . . ?
O4 K1 O5 C19 147.5(3) . . . . ?
O4 K1 O5 C18 7.6(3) . . . . ?
O4 K1 O1 C1 -134.0(7) . . . . ?
O4 C16 C15 O3 -64.1(5) . . . . ?
O4 C17 C18 O5 63.2(5) . . . . ?
O11 K2 O12 C42 150.9(3) . . . . ?
O11 K2 O12 C41 30.0(3) . . . . ?
O11 K2 O13 C43 -11.3(3) . . . . ?
O11 K2 O13 C44 -156.4(3) . . . . ?
O11 K2 O9 C48 9.2(3) . . . . ?
O11 K2 O9 C47 143.3(3) . . . . ?
O11 K2 O10 C49 -151.6(3) . . . . ?
O11 K2 O10 C38 -24.9(3) . . . . ?
O11 K2 O14 C45 118.9(4) . . . . ?
O11 K2 O14 C46 -111.1(4) . . . . ?
O11 K2 O8 C27 -178.4(5) . . . . ?
O11 C40 C41 O12 66.0(5) . . . . ?
O13 K2 O12 C42 -25.0(3) . . . . ?
O13 K2 O12 C41 -145.9(3) . . . . ?
O13 K2 O11 C40 7.4(3) . . . . ?
O13 K2 O11 C39 147.6(3) . . . . ?
O13 K2 O9 C48 -150.7(3) . . . . ?
O13 K2 O9 C47 -16.6(4) . . . . ?
O13 K2 O10 C49 115.4(4) . . . . ?
O13 K2 O10 C38 -118.0(4) . . . . ?
O13 K2 O14 C45 30.1(3) . . . . ?
O13 K2 O14 C46 160.0(4) . . . . ?
O13 K2 O8 C27 -58.5(5) . . . . ?
O13 C43 C42 O12 -62.9(5) . . . . ?
O9 K2 O12 C42 -114.5(3) . . . . ?
O9 K2 O12 C41 124.6(3) . . . . ?
O9 K2 O11 C40 -152.2(3) . . . . ?
O9 K2 O11 C39 -12.0(3) . . . . ?
O9 K2 O13 C43 148.8(3) . . . . ?
O9 K2 O13 C44 3.6(4) . . . . ?
O9 K2 O10 C49 26.1(3) . . . . ?
O9 K2 O10 C38 152.8(3) . . . . ?
O9 K2 O14 C45 -148.9(3) . . . . ?
O9 K2 O14 C46 -18.9(3) . . . . ?
O9 K2 O8 C27 60.9(5) . . . . ?
O5 K1 O3 C14 -152.2(3) . . . . ?
O5 K1 O3 C15 -18.0(3) . . . . ?
O5 K1 O6 C21 -153.6(3) . . . . ?
O5 K1 O6 C20 -30.8(3) . . . . ?
O5 K1 O7 C23 163.5(3) . . . . ?
O5 K1 O7 C22 17.0(3) . . . . ?
O5 K1 O2 C24 -117.4(4) . . . . ?
O5 K1 O2 C13 116.4(4) . . . . ?
O5 K1 O4 C16 154.5(3) . . . . ?
O5 K1 O4 C17 26.1(3) . . . . ?
O5 K1 O1 C1 166.2(7) . . . . ?
O5 C19 C20 O6 -62.7(5) . . . . ?
O10 K2 O12 C42 176.1(3) . . . . ?
O10 K2 O12 C41 55.2(3) . . . . ?
O10 K2 O11 C40 -149.9(3) . . . . ?
O10 K2 O11 C39 -9.7(3) . . . . ?
O10 K2 O13 C43 70.3(4) . . . . ?
O10 K2 O13 C44 -74.8(4) . . . . ?
O10 K2 O9 C48 6.9(3) . . . . ?
O10 K2 O9 C47 141.0(4) . . . . ?
O10 K2 O14 C45 -171.3(3) . . . . ?
O10 K2 O14 C46 -41.3(4) . . . . ?
O10 K2 O8 C27 122.4(5) . . . . ?
O10 C49 C48 O9 64.4(5) . . . . ?
O10 C38 C39 O11 -64.5(5) . . . . ?
O14 K2 O12 C42 -48.3(3) . . . . ?
O14 K2 O12 C41 -169.2(3) . . . . ?
O14 K2 O11 C40 -70.8(5) . . . . ?
O14 K2 O11 C39 69.4(5) . . . . ?
O14 K2 O13 C43 147.7(3) . . . . ?
O14 K2 O13 C44 2.6(3) . . . . ?
O14 K2 O9 C48 -149.7(3) . . . . ?
O14 K2 O9 C47 -15.6(3) . . . . ?
O14 K2 O10 C49 48.3(3) . . . . ?
O14 K2 O10 C38 174.9(3) . . . . ?
O14 K2 O8 C27 0.5(6) . . . . ?
O14 C45 C44 O13 60.8(5) . . . . ?
O14 C46 C47 O9 -64.2(6) . . . . ?
O1 K1 O3 C14 108.2(3) . . . . ?
O1 K1 O3 C15 -117.6(3) . . . . ?
O1 K1 O6 C21 -67.7(3) . . . . ?
O1 K1 O6 C20 55.2(3) . . . . ?
O1 K1 O7 C23 -97.6(3) . . . . ?
O1 K1 O7 C22 116.0(3) . . . . ?
O1 K1 O2 C24 58.3(3) . . . . ?
O1 K1 O2 C13 -67.9(3) . . . . ?
O1 K1 O4 C16 68.8(3) . . . . ?
O1 K1 O4 C17 -59.6(3) . . . . ?
O1 K1 O5 C19 -106.3(3) . . . . ?
O1 K1 O5 C18 113.9(3) . . . . ?
O8 K2 O12 C42 65.6(3) . . . . ?
O8 K2 O12 C41 -55.4(3) . . . . ?
O8 K2 O11 C40 105.8(3) . . . . ?
O8 K2 O11 C39 -114.0(3) . . . . ?
O8 K2 O13 C43 -107.2(3) . . . . ?
O8 K2 O13 C44 107.7(3) . . . . ?
O8 K2 O9 C48 107.0(3) . . . . ?
O8 K2 O9 C47 -118.9(3) . . . . ?
O8 K2 O10 C49 -67.2(3) . . . . ?
O8 K2 O10 C38 59.5(3) . . . . ?
O8 K2 O14 C45 -57.5(3) . . . . ?
O8 K2 O14 C46 72.5(4) . . . . ?
O8 C27 C28 C29 -179.9(5) . . . . ?
N5 C37 C36 C33 33(6) . . . . ?
N1 C9 C8 C7 174.4(5) . . . . ?
N4 C35 C34 C33 -170.2(5) . . . . ?
C9B C9A C1 O1 -178.9(5) . . . . ?
C9B C9A C1 C2 0.1(7) . . . . ?
C9B C9A C9 N1 178.8(5) . . . . ?
C9B C9A C9 C8 0.2(7) . . . . ?
C9B C3A C3 C2 2.0(8) . . . . ?
C9B C3A C4 C5 0.3(8) . . . . ?
C9B C6A C7 C8 -12.1(8) . . . . ?
C9B C6A C7 C10 113.9(6) . . . . ?
C9B C6A C6 C5 -0.9(9) . . . . ?
C9A C9B C3A C3 -2.9(7) . . . . ?
C9A C9B C3A C4 175.8(5) . . . . ?
C9A C9B C6A C7 6.5(8) . . . . ?
C9A C9B C6A C6 -175.5(5) . . . . ?
C9A C9 C8 C7 -7.0(9) . . . . ?
C35A C27 C28 C29 1.5(8) . . . . ?
C35A C35B C29A C29 1.5(8) . . . . ?
C35A C35B C29A C30 -175.3(5) . . . . ?
C35A C35B C32A C33 -7.0(9) . . . . ?
C35A C35B C32A C32 175.3(5) . . . . ?
C35A C35 C34 C33 10.5(9) . . . . ?
C43 O13 C44 C45 179.6(4) . . . . ?
C24 O2 C13 C14 -178.8(4) . . . . ?
C1 C9A C9 N1 -1.0(7) . . . . ?
C1 C9A C9 C8 -179.7(5) . . . . ?
C1 C2 C3 C3A -0.1(8) . . . . ?
C21 O6 C20 C19 -174.5(4) . . . . ?
C13 O2 C24 C23 -170.6(4) . . . . ?
C23 O7 C22 C21 168.2(4) . . . . ?
C19 O5 C18 C17 179.1(4) . . . . ?
C20 O6 C21 C22 -173.7(4) . . . . ?
C27 C35A C35B C29A -1.8(7) . . . . ?
C27 C35A C35B C32A 179.0(5) . . . . ?
C27 C35A C35 N4 0.1(7) . . . . ?
C27 C35A C35 C34 179.4(5) . . . . ?
C42 O12 C41 C40 177.3(4) . . . . ?
C3A C9B C9A C1 1.9(7) . . . . ?
C3A C9B C9A C9 -178.0(5) . . . . ?
C3A C9B C6A C7 -175.3(5) . . . . ?
C3A C9B C6A C6 2.6(8) . . . . ?
C3A C4 C5 C6 1.5(9) . . . . ?
C14 O3 C15 C16 -179.0(4) . . . . ?
C40 O11 C39 C38 -176.6(4) . . . . ?
N2 C11 C10 C7 -26(6) . . . . ?
C35B C35A C27 O8 -178.2(5) . . . . ?
C35B C35A C27 C28 0.3(7) . . . . ?
C35B C35A C35 N4 -180.0(5) . . . . ?
C35B C35A C35 C34 -0.7(7) . . . . ?
C35B C29A C29 C28 0.3(9) . . . . ?
C35B C29A C30 C31 -2.0(9) . . . . ?
C35B C32A C32 C31 2.0(9) . . . . ?
C49 O10 C38 C39 -176.6(4) . . . . ?
C16 O4 C17 C18 173.3(4) . . . . ?
C22 O7 C23 C24 178.6(4) . . . . ?
C15 O3 C14 C13 -177.5(4) . . . . ?
C45 O14 C46 C47 179.4(4) . . . . ?
C9 C9A C1 O1 0.9(8) . . . . ?
C9 C9A C1 C2 179.9(5) . . . . ?
C9 C8 C7 C6A 12.5(8) . . . . ?
C9 C8 C7 C10 -111.2(6) . . . . ?
C41 O12 C42 C43 175.7(4) . . . . ?
C3 C2 C1 O1 178.0(5) . . . . ?
C3 C2 C1 C9A -1.0(7) . . . . ?
C3 C3A C4 C5 179.0(6) . . . . ?
C17 O4 C16 C15 -179.3(4) . . . . ?
C48 O9 C47 C46 -177.0(4) . . . . ?
C35 C35A C27 O8 1.8(8) . . . . ?
C35 C35A C27 C28 -179.7(5) . . . . ?
C35 C35A C35B C29A 178.3(5) . . . . ?
C35 C35A C35B C32A -0.9(8) . . . . ?
C35 C34 C33 C32A -17.5(8) . . . . ?
C35 C34 C33 C36 107.9(6) . . . . ?
C38 O10 C49 C48 174.8(4) . . . . ?
C44 O13 C43 C42 -174.4(4) . . . . ?
C46 O14 C45 C44 169.2(4) . . . . ?
C47 O9 C48 C49 -174.5(4) . . . . ?
C18 O5 C19 C20 173.0(4) . . . . ?
C34 C33 C32A C35B 15.4(8) . . . . ?
C34 C33 C32A C32 -167.0(5) . . . . ?
C34 C33 C36 C37 61.0(6) . . . . ?
C6A C9B C9A C1 179.9(5) . . . . ?
C6A C9B C9A C9 0.1(7) . . . . ?
C6A C9B C3A C3 178.9(5) . . . . ?
C6A C9B C3A C4 -2.4(7) . . . . ?
C6A C7 C10 C11 168.9(5) . . . . ?
C6A C6 C5 C4 -1.2(10) . . . . ?
C29A C35B C32A C33 173.7(5) . . . . ?
C29A C35B C32A C32 -3.9(8) . . . . ?
C29A C29 C28 C27 -1.8(10) . . . . ?
C29A C30 C31 C32 -0.2(11) . . . . ?
C8 C7 C10 C11 -65.1(6) . . . . ?
C39 O11 C40 C41 -176.5(4) . . . . ?
C7 C6A C6 C5 177.1(6) . . . . ?
C29 C29A C30 C31 -178.6(6) . . . . ?
C6 C6A C7 C8 169.9(5) . . . . ?
C6 C6A C7 C10 -64.1(7) . . . . ?
C4 C3A C3 C2 -176.7(5) . . . . ?
C33 C32A C32 C31 -175.7(6) . . . . ?
C32A C35B C29A C29 -179.2(5) . . . . ?
C32A C35B C29A C30 4.0(8) . . . . ?
C32A C33 C36 C37 -171.7(5) . . . . ?
C32A C32 C31 C30 0.2(10) . . . . ?
C36 C33 C32A C35B -110.4(6) . . . . ?
C36 C33 C32A C32 67.2(7) . . . . ?
C12 N1 C9 C9A -178.5(5) . . . . ?
C12 N1 C9 C8 0.2(9) . . . . ?
C30 C29A C29 C28 177.0(6) . . . . ?
C50 N4 C35 C35A -176.7(5) . . . . ?
C50 N4 C35 C34 4.0(8) . . . . ?

_iucr_refine_instructions_details 
;
TITL jm_k1_a_a.res in P-1
REM Old TITL jm_k1_a_a.res in P-1
REM SHELXT solution in P-1
REM R1 0.207, Rweak 0.018, Alpha 0.070, Orientation as input
REM Formula found by SHELXT: C62 N1 O6 K1
CELL 0.71073 12.0598 16.2046 17.0517 71.592 86.228 78.678
ZERR 4 0.0007 0.001 0.001 0.005 0.005 0.005
LATT 1
SFAC C H K N O
UNIT 120 160 4 12 28
 
L.S. 4
PLAN  2
BOND $H
list 4
MORE -1
CONF
fmap 2
acta 52
SHEL 100 0.84
OMIT 0 3 1
OMIT 0 14 14
OMIT 0 13 13
OMIT -3 6 9
OMIT 6 6 0
OMIT -3 3 12
REM <olex2.extras>
REM <HklSrc "%.\\JM_K1_a.hkl">
REM </olex2.extras>
 
WGHT    0.076200    5.941700
FVAR       0.21315
K1    3    0.188925    0.609528    0.125245    11.00000    0.02223    0.02015 =
         0.02524   -0.00855    0.00136   -0.00484
K2    3    0.329430    0.875363    0.389769    11.00000    0.02626    0.02228 =
         0.03187   -0.01233    0.00540   -0.00626
O12   5    0.445263    0.706431    0.380157    11.00000    0.03235    0.01917 =
         0.02849   -0.01046    0.00349   -0.00769
O3    5    0.209077    0.434147    0.123235    11.00000    0.03078    0.02295 =
         0.02752   -0.00835   -0.00960   -0.00575
O6    5    0.076977    0.779612    0.134593    11.00000    0.03440    0.02026 =
         0.02671   -0.00748    0.00322   -0.01340
O7    5    0.154956    0.639151    0.276669    11.00000    0.03197    0.01922 =
         0.01820   -0.00544    0.00161   -0.00496
O2    5    0.187041    0.466218    0.276016    11.00000    0.02742    0.01948 =
         0.02917   -0.00886   -0.00419   -0.00385
O4    5    0.131188    0.579285   -0.018060    11.00000    0.03615    0.01836 =
         0.02674   -0.00806   -0.00326   -0.00240
O11   5    0.395750    0.734878    0.534552    11.00000    0.03206    0.02169 =
         0.03213   -0.00998    0.00290   -0.00255
O13   5    0.364234    0.845985    0.237165    11.00000    0.03401    0.02081 =
         0.02561   -0.01074    0.00455   -0.00675
O9    5    0.298048    1.052260    0.392080    11.00000    0.03887    0.01900 =
         0.03358   -0.00714    0.00235   -0.00941
O5    5    0.128533    0.752852   -0.019559    11.00000    0.04044    0.01943 =
         0.02753   -0.00934    0.00019   -0.00568
O10   5    0.372546    0.909842    0.534911    11.00000    0.03350    0.02168 =
         0.03671   -0.01193   -0.00074   -0.00401
O14   5    0.337093    1.017447    0.240910    11.00000    0.04989    0.02025 =
         0.03604   -0.01201    0.00609   -0.00761
O1    5    0.398828    0.616103    0.112667    11.00000    0.02243    0.06260 =
         0.04249   -0.02262    0.00317   -0.00697
O8    5    0.122921    0.853271    0.407836    11.00000    0.02599    0.09265 =
         0.05528   -0.04513    0.00661   -0.01869
N5    4   -0.295370    0.530055    0.451541    11.00000    0.05281    0.02814 =
         0.04837   -0.01306    0.00205   -0.00605
N1    4    0.458889    0.765189    0.018799    11.00000    0.04823    0.04724 =
         0.03239   -0.00555   -0.00012    0.00732
AFIX  43
H1    2    0.409090    0.731904    0.035190    11.00000   -1.20000
AFIX   0
 
N4    4    0.031921    0.717336    0.493583    11.00000    0.05625    0.04665 =
         0.02766   -0.00835   -0.00780    0.01124
AFIX  43
H4A   2    0.086843    0.745919    0.485038    11.00000   -1.20000
AFIX   0
 
C9B   1    0.694018    0.618352    0.152761    11.00000    0.02370    0.02761 =
         0.03280   -0.01852    0.00506   -0.00617
C9A   1    0.583724    0.649671    0.116397    11.00000    0.02068    0.02770 =
         0.02331   -0.01166    0.00628   -0.00294
C2    1    0.532880    0.511255    0.203820    11.00000    0.03396    0.03302 =
         0.02705   -0.01460    0.00975   -0.01753
AFIX  43
H2    2    0.479149    0.475210    0.221977    11.00000   -1.20000
AFIX   0
 
C35A  1   -0.066804    0.841932    0.387034    11.00000    0.02211    0.02509 =
         0.01856   -0.00502   -0.00446   -0.00170
C43   1    0.433131    0.765456    0.232309    11.00000    0.03025    0.02776 =
         0.03402   -0.02307    0.00092   -0.00033
AFIX  23
H43A  2    0.512267    0.770391    0.229399    11.00000   -1.20000
H43B  2    0.414728    0.753437    0.182942    11.00000   -1.20000
AFIX   0
 
C24   1    0.232578    0.488922    0.339741    11.00000    0.03223    0.02787 =
         0.02059   -0.00151   -0.00733   -0.00945
AFIX  23
H24A  2    0.307556    0.502058    0.324345    11.00000   -1.20000
H24B  2    0.238314    0.439964    0.390733    11.00000   -1.20000
AFIX   0
C1    1    0.500642    0.595076    0.142248    11.00000    0.01913    0.03607 =
         0.02719   -0.01776    0.00738   -0.00632
C21   1    0.102121    0.793373    0.209483    11.00000    0.03585    0.01957 =
         0.02939   -0.01526   -0.00246   -0.00284
AFIX  23
H21A  2    0.055138    0.847576    0.214080    11.00000   -1.20000
H21B  2    0.180633    0.799379    0.209075    11.00000   -1.20000
AFIX   0
C13   1    0.242516    0.383778    0.267420    11.00000    0.03827    0.02195 =
         0.02862   -0.00902   -0.00270   -0.00301
AFIX  23
H13A  2    0.235650    0.336509    0.318247    11.00000   -1.20000
H13B  2    0.322237    0.384463    0.255920    11.00000   -1.20000
AFIX   0
C23   1    0.155265    0.568168    0.351346    11.00000    0.03399    0.03035 =
         0.02138   -0.00803    0.00253   -0.00838
AFIX  23
H23A  2    0.079446    0.555914    0.364185    11.00000   -1.20000
H23B  2    0.181338    0.583486    0.396647    11.00000   -1.20000
AFIX   0
 
N3    4    0.495286    0.262731    0.201719    11.00000    0.08587    0.04810 =
         0.03941   -0.01067    0.00414   -0.01418
C19   1    0.071198    0.836297   -0.012213    11.00000    0.04037    0.02204 =
         0.03017   -0.00716    0.00193   -0.00742
AFIX  23
H19A  2   -0.009901    0.838721   -0.010575    11.00000   -1.20000
H19B  2    0.088627    0.883934   -0.059626    11.00000   -1.20000
AFIX   0
C20   1    0.108375    0.846940    0.064991    11.00000    0.03936    0.01937 =
         0.03214   -0.00878    0.00217   -0.01085
AFIX  23
H20A  2    0.189764    0.842819    0.063945    11.00000   -1.20000
H20B  2    0.073342    0.904718    0.068985    11.00000   -1.20000
AFIX   0
 
C27   1    0.026081    0.886021    0.370473    11.00000    0.03430    0.04244 =
         0.02736   -0.01939    0.01024   -0.01238
C42   1    0.412336    0.692287    0.306986    11.00000    0.03381    0.02363 =
         0.04032   -0.01974   -0.00545   -0.00093
AFIX  23
H42A  2    0.332674    0.688871    0.310415    11.00000   -1.20000
H42B  2    0.454953    0.636527    0.302650    11.00000   -1.20000
AFIX   0
 
C3A   1    0.721810    0.533223    0.211842    11.00000    0.03649    0.02916 =
         0.02827   -0.00909   -0.00558   -0.00575
C14   1    0.188976    0.368665    0.198026    11.00000    0.04228    0.01823 =
         0.03364   -0.00649    0.00087   -0.00543
AFIX  23
H14A  2    0.220809    0.310203    0.194301    11.00000   -1.20000
H14B  2    0.108266    0.372217    0.207725    11.00000   -1.20000
AFIX   0
 
C40   1    0.458023    0.654201    0.526381    11.00000    0.03670    0.01921 =
         0.03338   -0.00584    0.00893   -0.00429
AFIX  23
H40A  2    0.447350    0.605556    0.575132    11.00000   -1.20000
H40B  2    0.537995    0.656587    0.520873    11.00000   -1.20000
AFIX   0
 
N2    4    0.785800    0.980691    0.022919    11.00000    0.07362    0.03005 =
         0.07280   -0.01973    0.01974   -0.01979
C35B  1   -0.167992    0.882053    0.341215    11.00000    0.02862    0.02822 =
         0.04073   -0.02038   -0.00284   -0.00550
C49   1    0.308250    0.992444    0.538927    11.00000    0.03763    0.02333 =
         0.03733   -0.01498   -0.00423   -0.00048
AFIX  23
H49A  2    0.327031    1.003283    0.588808    11.00000   -1.20000
H49B  2    0.228129    0.990881    0.540402    11.00000   -1.20000
AFIX   0
 
C16   1    0.179700    0.493723   -0.022881    11.00000    0.04131    0.02566 =
         0.03482   -0.01466   -0.00988   -0.00013
AFIX  23
H16A  2    0.260809    0.489011   -0.030869    11.00000   -1.20000
H16B  2    0.148447    0.484362   -0.069699    11.00000   -1.20000
AFIX   0
 
C25   1    0.492080    0.321535    0.144154    11.00000    0.04721    0.04400 =
         0.02816   -0.01478    0.00181   -0.01186
C22   1    0.081070    0.717434    0.281335    11.00000    0.03262    0.03263 =
         0.02895   -0.01648    0.00108   -0.00442
AFIX  23
H22A  2    0.094039    0.728474    0.332368    11.00000   -1.20000
H22B  2    0.003111    0.710314    0.281023    11.00000   -1.20000
AFIX   0
C15   1    0.155261    0.425010    0.055018    11.00000    0.03923    0.02447 =
         0.03955   -0.01131   -0.01299   -0.00263
AFIX  23
H15A  2    0.074244    0.431667    0.064421    11.00000   -1.20000
H15B  2    0.182800    0.366506    0.049947    11.00000   -1.20000
AFIX   0
 
C45   1    0.297923    0.999057    0.172220    11.00000    0.05187    0.02551 =
         0.02425    0.00005    0.00626   -0.01308
AFIX  23
H45A  2    0.301254    1.048144    0.122224    11.00000   -1.20000
H45B  2    0.220160    0.990512    0.181251    11.00000   -1.20000
AFIX   0
 
C9    1    0.564648    0.736814    0.054212    11.00000    0.03814    0.02977 =
         0.02979   -0.00694    0.01016    0.00781
C41   1    0.417581    0.640029    0.451634    11.00000    0.04018    0.01871 =
         0.04096   -0.01147    0.01035   -0.01202
AFIX  23
H41A  2    0.453145    0.581984    0.448588    11.00000   -1.20000
H41B  2    0.336367    0.642951    0.454938    11.00000   -1.20000
AFIX   0
 
C3    1    0.636306    0.482109    0.236582    11.00000    0.05120    0.02770 =
         0.02215   -0.00299    0.00497   -0.00860
AFIX  43
H3    2    0.652186    0.426958    0.276532    11.00000   -1.20000
AFIX   0
C17   1    0.151443    0.646970   -0.091772    11.00000    0.05324    0.02837 =
         0.01925   -0.00965   -0.00162   -0.00752
AFIX  23
H17A  2    0.127127    0.634963   -0.139529    11.00000   -1.20000
H17B  2    0.231624    0.648528   -0.097610    11.00000   -1.20000
AFIX   0
 
C48   1    0.334415    1.063832    0.465519    11.00000    0.04363    0.02076 =
         0.04741   -0.01594   -0.01030   -0.00222
AFIX  23
H48A  2    0.296484    1.120742    0.470094    11.00000   -1.20000
H48B  2    0.415209    1.062999    0.462543    11.00000   -1.20000
AFIX   0
C35   1   -0.065840    0.754855    0.450163    11.00000    0.04146    0.02700 =
         0.02524   -0.00407    0.00422    0.00771
C37   1   -0.280682    0.595634    0.406682    11.00000    0.02857    0.03674 =
         0.03682   -0.00815    0.00198   -0.00316
C38   1    0.358037    0.839436    0.608150    11.00000    0.04432    0.02555 =
         0.02770   -0.00873   -0.00264   -0.00817
AFIX  23
H38A  2    0.279732    0.832008    0.613698    11.00000   -1.20000
H38B  2    0.378151    0.852749    0.656390    11.00000   -1.20000
AFIX   0
C44   1    0.372584    0.916590    0.163719    11.00000    0.04625    0.02593 =
         0.03157   -0.01356    0.00928   -0.01311
AFIX  23
H44A  2    0.349040    0.902871    0.116676    11.00000   -1.20000
H44B  2    0.450311    0.925258    0.154833    11.00000   -1.20000
AFIX   0
C46   1    0.286101    1.102606    0.246008    11.00000    0.05901    0.02050 =
         0.03695   -0.00203    0.01111   -0.00689
AFIX  23
H46A  2    0.204652    1.107410    0.250713    11.00000   -1.20000
H46B  2    0.303008    1.148050    0.196466    11.00000   -1.20000
AFIX   0
C47   1    0.331464    1.114887    0.319943    11.00000    0.05806    0.02037 =
         0.04713   -0.01663    0.01426   -0.01426
AFIX  23
H47A  2    0.413316    1.106601    0.316742    11.00000   -1.20000
H47B  2    0.302432    1.174418    0.321938    11.00000   -1.20000
AFIX   0
 
C11   1    0.780231    0.914934    0.070496    11.00000    0.04182    0.02166 =
         0.05885   -0.01385    0.00673   -0.00285
C18   1    0.086726    0.734177   -0.086719    11.00000    0.05546    0.02557 =
         0.02735   -0.00801   -0.00695   -0.00861
AFIX  23
H18A  2    0.095559    0.780551   -0.137816    11.00000   -1.20000
H18B  2    0.006915    0.731770   -0.078599    11.00000   -1.20000
AFIX   0
 
C34   1   -0.161987    0.716207    0.463091    11.00000    0.07225    0.02558 =
         0.03435    0.00263    0.00868   -0.02475
AFIX  43
H34   2   -0.163974    0.666625    0.508896    11.00000   -1.20000
AFIX   0
 
C6A   1    0.781683    0.668731    0.130313    11.00000    0.03086    0.02270 =
         0.05764   -0.01434    0.00462   -0.00960
C29A  1   -0.175766    0.968365    0.280066    11.00000    0.06941    0.03239 =
         0.02481   -0.01264   -0.02572    0.02027
C8    1    0.649044    0.786532    0.031421    11.00000    0.05747    0.02620 =
         0.04190   -0.00047    0.01791   -0.00803
AFIX  43
H8    2    0.635694    0.838582   -0.012683    11.00000   -1.20000
AFIX   0
 
C39   1    0.433257    0.756314    0.601476    11.00000    0.04154    0.02713 =
         0.02982   -0.00815   -0.00018   -0.01161
AFIX  23
H39A  2    0.510878    0.765180    0.592201    11.00000   -1.20000
H39B  2    0.430141    0.708298    0.652381    11.00000   -1.20000
AFIX   0
 
C26   1    0.484902    0.398629    0.071069    11.00000    0.04363    0.04381 =
         0.03255   -0.00622    0.00349   -0.00838
AFIX 137
H26A  2    0.431816    0.395506    0.033015    11.00000   -1.50000
H26B  2    0.557954    0.400029    0.045202    11.00000   -1.50000
H26C  2    0.460193    0.451307    0.086685    11.00000   -1.50000
AFIX   0
 
C7    1    0.761455    0.760728    0.074342    11.00000    0.03534    0.03107 =
         0.05407   -0.01240    0.01321   -0.01058
AFIX  13
H7    2    0.820308    0.764946    0.031544    11.00000   -1.20000
AFIX   0
 
C52   1    0.003481    0.817568    0.653130    11.00000    0.05822    0.05606 =
         0.03366   -0.01628    0.00718   -0.02617
C29   1   -0.078972    1.007427    0.268053    11.00000    0.10330    0.02033 =
         0.03548   -0.00929    0.01665   -0.02163
AFIX  43
H29   2   -0.081608    1.063024    0.229298    11.00000   -1.20000
AFIX   0
 
C6    1    0.889323    0.631995    0.163669    11.00000    0.02361    0.03621 =
         0.09150   -0.03873    0.00885   -0.01051
AFIX  43
H6    2    0.946004    0.665547    0.147723    11.00000   -1.20000
AFIX   0
 
N6    4    0.014531    0.764365    0.713831    11.00000    0.11847    0.07136 =
         0.04358   -0.00816    0.00213   -0.04243
C4    1    0.832909    0.499962    0.243669    11.00000    0.04993    0.03433 =
         0.04024   -0.01649   -0.02119    0.00674
AFIX  43
H4    2    0.849301    0.443881    0.282111    11.00000   -1.20000
AFIX   0
 
C28   1    0.014459    0.968454    0.309346    11.00000    0.07552    0.04184 =
         0.03773   -0.02456    0.02403   -0.03370
AFIX  43
H28   2    0.076234    0.996920    0.297509    11.00000   -1.20000
AFIX   0
 
C51   1   -0.012431    0.887836    0.574945    11.00000    0.05475    0.05481 =
         0.03011   -0.01565    0.00106   -0.00852
AFIX 137
H51A  2    0.056510    0.886122    0.543477    11.00000   -1.50000
H51B  2   -0.032614    0.943971    0.584964    11.00000   -1.50000
H51C  2   -0.071731    0.879968    0.544599    11.00000   -1.50000
AFIX   0
 
C33   1   -0.260555    0.750311    0.407525    11.00000    0.03451    0.05564 =
         0.04070   -0.01728    0.00900   -0.00660
AFIX  13
H33   2   -0.328262    0.750449    0.442605    11.00000   -1.20000
AFIX   0
C32A  1   -0.264704    0.842152    0.352668    11.00000    0.03691    0.03371 =
         0.05928   -0.02250   -0.01004    0.00014
C36   1   -0.267857    0.685441    0.353708    11.00000    0.04180    0.03822 =
         0.04757   -0.00379    0.00109   -0.01158
AFIX  23
H36A  2   -0.331713    0.710678    0.316431    11.00000   -1.20000
H36B  2   -0.199781    0.681067    0.320506    11.00000   -1.20000
AFIX   0
 
C10   1    0.777274    0.825474    0.125247    11.00000    0.04943    0.03260 =
         0.04920   -0.00757    0.00159   -0.00566
AFIX  23
H10A  2    0.715368    0.827566    0.164301    11.00000   -1.20000
H10B  2    0.847136    0.802309    0.156349    11.00000   -1.20000
AFIX   0
 
C32   1   -0.366572    0.889169    0.308732    11.00000    0.04647    0.04699 =
         0.05078   -0.02565   -0.00438   -0.01218
AFIX  43
H32   2   -0.431143    0.864085    0.317202    11.00000   -1.20000
AFIX   0
 
C5    1    0.915489    0.548410    0.219073    11.00000    0.04092    0.04481 =
         0.07663   -0.03349   -0.01831    0.00048
AFIX  43
H5    2    0.988639    0.525610    0.239262    11.00000   -1.20000
AFIX   0
C12   1    0.429134    0.848803   -0.044777    11.00000    0.07171    0.05594 =
         0.03619    0.00033    0.00541    0.02797
AFIX 137
H12A  2    0.482748    0.852093   -0.089339    11.00000   -1.50000
H12B  2    0.429968    0.896092   -0.022377    11.00000   -1.50000
H12C  2    0.354845    0.853982   -0.065010    11.00000   -1.50000
AFIX   0
 
C30   1   -0.276830    1.011895    0.238588    11.00000    0.10039    0.03549 =
         0.04566   -0.01589   -0.02507    0.00507
AFIX  43
H30   2   -0.281334    1.068148    0.200668    11.00000   -1.20000
AFIX   0
C50   1    0.044838    0.629669    0.554180    11.00000    0.09098    0.04524 =
         0.03423    0.00258   -0.00082    0.02129
AFIX 137
H50A  2    0.031385    0.587907    0.528237    11.00000   -1.50000
H50B  2   -0.008568    0.630696    0.598324    11.00000   -1.50000
H50C  2    0.120217    0.612565    0.575959    11.00000   -1.50000
AFIX   0
C31   1   -0.367194    0.972890    0.253255    11.00000    0.07104    0.03933 =
         0.06381   -0.01789   -0.02671    0.00175
AFIX  43
H31   2   -0.433672    1.003340    0.224907    11.00000   -1.20000
HKLF 4
 
REM  jm_k1_a_a.res in P-1
REM R1 =  0.0847 for   6447 Fo > 4sig(Fo)  and  0.1451 for all  10826 data
REM    743 parameters refined using      0 restraints
 
END  
     
WGHT      0.0761      5.9491 
REM Highest difference peak  0.878,  deepest hole -0.455,  1-sigma level  0.074
Q1    1   0.1169  0.6753  0.5589  11.00000  0.05    0.88
Q2    1  -0.1151  0.7201  0.5070  11.00000  0.05    0.82

  REM The information below was added by Olex2.
  REM
  REM R1 = 0.0847 for 6447 Fo > 4sig(Fo) and 0.1451 for all 17316 data
  REM n/a parameters refined using n/a restraints
  REM Highest difference peak 0.88, deepest hole -0.45
  REM Mean Shift 0, Max Shift -0.001.

  REM +++ Tabular Listing of Refinement Information +++
  REM R1_all = 0.1451
  REM R1_gt = 0.0847
  REM wR_ref = 0.2190
  REM GOOF = 1.030
  REM Shift_max = -0.001
  REM Shift_mean = 0
  REM Reflections_all = 17316
  REM Reflections_gt = 6447
  REM Parameters = n/a
  REM Hole = -0.45
  REM Peak = 0.88
  REM Flack = n/a

  
;
_olex2_submission_special_instructions 'No special instructions were received'
